# Supplementary material for: DPPN-SVM: Computational Identification of Mis-Localized Proteins in Cancers by Integrating Differential Gene Expressions With Dynamic Protein-Protein Interaction Networks
Source: Front Genet. 2020 Oct 23;11:600454. doi: 10.3389/fgene.2020.600454 (PMC7644922; doi:10.3389/fgene.2020.600454)
Supplement: Supplementary file 1 [file Data_Sheet_1.XLSX]

## Sheet: Table S1
Table S1 - A comprehensive list of mislocalization scores for leukemia
Uniprot AC	Uniprit ID	Gene names	Normal state												Cancer state												Relative change
			Cell cortex	Cytosol	Actin cytoskeleton	Golgi apparatus	Endoplasmic reticulum	Nucleolus	Peroxisome	Mitochondrion	Lysosome	Centrosome	Nucleus	Plasma membrane	Cell cortex	Cytosol	Actin cytoskeleton	Golgi apparatus	Endoplasmic reticulum	Nucleolus	Peroxisome	Mitochondrion	Lysosome	Centrosome	Nucleus	Plasma membrane	Cell cortex	Cytosol	Actin cytoskeleton	Golgi apparatus	Endoplasmic reticulum	Nucleolus	Peroxisome	Mitochondrion	Lysosome	Centrosome	Nucleus	Plasma membrane
A0AVI4	TM129_HUMAN	TMEM129	0.0500564	0.210126	0.0180411	0.0845719	0.138881	0.112702	0.00618788	0.031472	0.01033	0.0334362	0.193234	0.110962	0.0484081	0.207722	0.0186847	0.0753358	0.109768	0.121844	0.00591873	0.0342981	0.00957845	0.032202	0.224261	0.111979	-0.0329297	-0.011438	0.0356752	-0.10921	-0.209624	0.0811144	-0.0434975	0.0897988	-0.0727553	-0.0369114	0.160567	0.00916669
A0AVK6	E2F8_HUMAN	E2F8	0.0407667	0.251608	0.0178179	0.0638438	0.0325068	0.132608	0.00442284	0.0293336	0.00793708	0.0353302	0.268929	0.114897	0.039485	0.234626	0.0178029	0.0579788	0.0330877	0.136181	0.00452386	0.0298079	0.00787673	0.0334584	0.288131	0.117041	-0.0314388	-0.0674913	-0.000846991	-0.0918652	0.017868	0.0269405	0.0228416	0.0161721	-0.00760313	-0.0529803	0.0714018	0.0186648
A0JLT2	MED19_HUMAN	MED19 LCMR1	0.0432685	0.190194	0.0165281	0.0509619	0.0214009	0.237286	0.00340439	0.020782	0.00578255	0.0578383	0.308155	0.0443982	0.0410841	0.183681	0.0162006	0.047326	0.0236902	0.227816	0.00357317	0.0223268	0.00595124	0.0530586	0.325215	0.0500773	-0.0504858	-0.0342476	-0.0198135	-0.071346	0.106974	-0.0399074	0.0495755	0.0743333	0.0291734	-0.0826395	0.055362	0.127913
A0JNW5	UH1BL_HUMAN	UHRF1BP1L KIAA0701 SHIP164	0.0474182	0.232743	0.0204832	0.0620306	0.0223365	0.149504	0.00417311	0.0200485	0.00751032	0.0841997	0.258285	0.0912693	0.0426236	0.206475	0.0198304	0.0491465	0.0199858	0.157186	0.00359264	0.0188323	0.00670089	0.0713234	0.324484	0.0798193	-0.101112	-0.112861	-0.0318687	-0.207706	-0.105241	0.051387	-0.139097	-0.0606588	-0.107775	-0.152926	0.256305	-0.125453
A0PJY2	FEZF1_HUMAN	FEZF1 FEZ ZNF312B	0.0407667	0.251608	0.0178179	0.0638438	0.0325068	0.132608	0.00442284	0.0293336	0.00793708	0.0353302	0.268929	0.114897	0.039485	0.234626	0.0178029	0.0579788	0.0330877	0.136181	0.00452386	0.0298079	0.00787673	0.0334584	0.288131	0.117041	-0.0314388	-0.0674913	-0.000846991	-0.0918652	0.017868	0.0269405	0.0228416	0.0161721	-0.00760313	-0.0529803	0.0714018	0.0186648
A1A4Y4	IRGM_HUMAN	IRGM IFI1 IRGM1 LRG47	0.0556308	0.215457	0.015062	0.117352	0.1923	0.0440688	0.0152227	0.0631826	0.0138563	0.0177871	0.0581291	0.191951	0.0559827	0.206102	0.0191274	0.102972	0.182569	0.0594408	0.00897583	0.0455381	0.0138159	0.0198751	0.0839206	0.201681	0.00632623	-0.0434221	0.269912	-0.122533	-0.0506055	0.348819	-0.410367	-0.279262	-0.00291316	0.117385	0.443694	0.0506875
A1A519	F170A_HUMAN	FAM170A ZNFD	0.0430572	0.297816	0.0129298	0.096014	0.0825792	0.159549	0.00394922	0.00926207	0.00632175	0.0188749	0.228368	0.0412788	0.0405823	0.297919	0.0138097	0.0902582	0.0661912	0.157818	0.0041676	0.0113298	0.00620307	0.0187179	0.246111	0.046893	-0.0574784	0.000344367	0.0680522	-0.0599476	-0.198452	-0.0108534	0.0552969	0.223246	-0.0187748	-0.0083163	0.0776956	0.136008
A1A5B4	ANO9_HUMAN	ANO9 PIG5 TMEM16J TP53I5	0.0407667	0.251608	0.0178179	0.0638438	0.0325068	0.132608	0.00442284	0.0293336	0.00793708	0.0353302	0.268929	0.114897	0.039485	0.234626	0.0178029	0.0579788	0.0330877	0.136181	0.00452386	0.0298079	0.00787673	0.0334584	0.288131	0.117041	-0.0314388	-0.0674913	-0.000846991	-0.0918652	0.017868	0.0269405	0.0228416	0.0161721	-0.00760313	-0.0529803	0.0714018	0.0186648
A1E959	ODAM_HUMAN	ODAM APIN	0.0415685	0.241587	0.0158614	0.0986268	0.0311429	0.131096	0.00465194	0.0405919	0.00723746	0.0333771	0.238903	0.115357	0.0397694	0.228334	0.0163875	0.0793934	0.0289908	0.145304	0.00494794	0.0406806	0.00788528	0.0347299	0.258691	0.114886	-0.0432809	-0.0548576	0.0331655	-0.195012	-0.0691025	0.108378	0.0636304	0.00218412	0.0895102	0.0405335	0.0828302	-0.00407688
A1L020	MEX3A_HUMAN	MEX3A RKHD4	0.0611505	0.216754	0.0230071	0.0616882	0.0345476	0.226588	0.0041443	0.0443045	0.00921594	0.0543831	0.198684	0.0655328	0.0559322	0.207741	0.0222878	0.0553464	0.0348057	0.225835	0.00439584	0.0438457	0.00808346	0.0527562	0.219967	0.0690033	-0.0853361	-0.0415791	-0.0312666	-0.102804	0.00746954	-0.00332377	0.0606933	-0.0103552	-0.122882	-0.0299144	0.10712	0.0529588
A1L167	U2QL1_HUMAN	UBE2QL1	0.0407667	0.251608	0.0178179	0.0638438	0.0325068	0.132608	0.00442284	0.0293336	0.00793708	0.0353302	0.268929	0.114897	0.039485	0.234626	0.0178029	0.0579788	0.0330877	0.136181	0.00452386	0.0298079	0.00787673	0.0334584	0.288131	0.117041	-0.0314388	-0.0674913	-0.000846991	-0.0918652	0.017868	0.0269405	0.0228416	0.0161721	-0.00760313	-0.0529803	0.0714018	0.0186648
A1L188	NDUF8_HUMAN	NDUFAF8 C17orf89	0.0216261	0.0716321	0.00656353	0.015326	0.0142138	0.0516805	0.00657239	0.644847	0.0036651	0.010556	0.12822	0.025097	0.0227609	0.0770208	0.00731046	0.0152435	0.0159588	0.0565549	0.0061723	0.623479	0.00390323	0.0109782	0.13083	0.0297877	0.0524707	0.0752275	0.1138	-0.00538248	0.122764	0.0943187	-0.0608731	-0.0331372	0.0649722	0.0400001	0.020357	0.186903
A1L3X0	ELOV7_HUMAN	ELOVL7	0.0516437	0.188648	0.0236177	0.063782	0.04787	0.175521	0.00480928	0.0916964	0.00888915	0.0333795	0.206508	0.103636	0.0470836	0.185137	0.0215873	0.0578481	0.0482684	0.155382	0.00521206	0.0971966	0.00842305	0.0287256	0.234169	0.110968	-0.088299	-0.0186129	-0.0859693	-0.0930331	0.00832186	-0.114738	0.0837517	0.0599822	-0.0524355	-0.139425	0.133947	0.0707482
A1XBS5	FA92A_HUMAN	FAM92A FAM92A1	0.0720469	0.231959	0.0384629	0.0849266	0.0367546	0.102918	0.00497084	0.0308216	0.0117369	0.0907823	0.172048	0.122572	0.0682743	0.217844	0.0335727	0.0734376	0.0392626	0.117007	0.00469483	0.0297474	0.0118364	0.086327	0.193585	0.12441	-0.0523633	-0.0608512	-0.127141	-0.135281	0.0682351	0.136898	-0.0555257	-0.0348523	0.00848222	-0.0490769	0.125184	0.0149942
A1Z1Q3	MACD2_HUMAN	MACROD2 C20orf133	0.0476443	0.220617	0.0355095	0.0577016	0.0251948	0.204377	0.00382603	0.0215904	0.00817367	0.0359595	0.191396	0.14801	0.0489456	0.209724	0.033445	0.0526361	0.0293119	0.204653	0.00384958	0.02298	0.00809679	0.0353375	0.206014	0.145006	0.0273121	-0.0493774	-0.0581384	-0.0877872	0.163411	0.00135488	0.00615477	0.0643632	-0.00940528	-0.0172983	0.0763756	-0.0202969
A2A288	ZC12D_HUMAN	ZC3H12D C6orf95 MCPIP4 TFL	0.0407667	0.251608	0.0178179	0.0638438	0.0325068	0.132608	0.00442284	0.0293336	0.00793708	0.0353302	0.268929	0.114897	0.039485	0.234626	0.0178029	0.0579788	0.0330877	0.136181	0.00452386	0.0298079	0.00787673	0.0334584	0.288131	0.117041	-0.0314388	-0.0674913	-0.000846991	-0.0918652	0.017868	0.0269405	0.0228416	0.0161721	-0.00760313	-0.0529803	0.0714018	0.0186648
A2RRP1	NBAS_HUMAN	NBAS NAG	0.0465625	0.19362	0.0138536	0.0902192	0.257381	0.045608	0.00557928	0.0272757	0.010812	0.0167471	0.129398	0.162943	0.0381079	0.259037	0.0133002	0.141247	0.13524	0.040996	0.0051277	0.0186962	0.0119515	0.014318	0.115479	0.2065	-0.181576	0.337859	-0.0399491	0.5656	-0.474552	-0.101122	-0.0809372	-0.314545	0.105386	-0.145046	-0.10757	0.267312
A2RUB6	CCD66_HUMAN	CCDC66	0.0483501	0.271079	0.0208278	0.095581	0.0187433	0.110113	0.00429529	0.0246503	0.0075376	0.100847	0.190498	0.107478	0.0454965	0.255765	0.0203901	0.0849657	0.0207516	0.118538	0.0043832	0.0262401	0.00745098	0.089431	0.215963	0.110625	-0.0590205	-0.056492	-0.0210152	-0.111061	0.107143	0.0765155	0.0204657	0.0644926	-0.0114909	-0.113203	0.133676	0.0292811
A2RUT3	TMM89_HUMAN	TMEM89	0.0407667	0.251608	0.0178179	0.0638438	0.0325068	0.132608	0.00442284	0.0293336	0.00793708	0.0353302	0.268929	0.114897	0.039485	0.234626	0.0178029	0.0579788	0.0330877	0.136181	0.00452386	0.0298079	0.00787673	0.0334584	0.288131	0.117041	-0.0314388	-0.0674913	-0.000846991	-0.0918652	0.017868	0.0269405	0.0228416	0.0161721	-0.00760313	-0.0529803	0.0714018	0.0186648
A2VDJ0	T131L_HUMAN	TMEM131L KIAA0922	0.0480156	0.215349	0.0206404	0.0649866	0.045262	0.0884642	0.00522882	0.0264467	0.0108063	0.0261771	0.158078	0.290545	0.0445339	0.235809	0.0213523	0.057107	0.0460735	0.153045	0.0047056	0.0360922	0.00906817	0.0370282	0.238023	0.117162	-0.0725122	0.0950052	0.0344907	-0.121249	0.0179295	0.730025	-0.100065	0.364716	-0.160844	0.414527	0.505727	-0.596749
A3KMH1	VWA8_HUMAN	VWA8 KIAA0564	0.0414074	0.222838	0.0177443	0.0451125	0.0236916	0.122791	0.00697264	0.0809069	0.0069834	0.0298792	0.345057	0.0566159	0.0396373	0.202046	0.0162349	0.0395297	0.0229105	0.147037	0.00611764	0.0636854	0.0063975	0.0354239	0.360445	0.0605351	-0.0427485	-0.0933045	-0.0850636	-0.123751	-0.032973	0.197452	-0.122622	-0.212855	-0.083898	0.185571	0.0445962	0.069224
A4D0V7	CPED1_HUMAN	CPED1 C7orf58 UNQ9432/PRO34713	0.0407667	0.251608	0.0178179	0.0638438	0.0325068	0.132608	0.00442284	0.0293336	0.00793708	0.0353302	0.268929	0.114897	0.039485	0.234626	0.0178029	0.0579788	0.0330877	0.136181	0.00452386	0.0298079	0.00787673	0.0334584	0.288131	0.117041	-0.0314388	-0.0674913	-0.000846991	-0.0918652	0.017868	0.0269405	0.0228416	0.0161721	-0.00760313	-0.0529803	0.0714018	0.0186648
A4D1P6	WDR91_HUMAN	WDR91 HSPC049	0.0525728	0.232551	0.022396	0.143725	0.0424904	0.158778	0.00443299	0.0284034	0.00775907	0.0371041	0.206156	0.0636312	0.0498698	0.217525	0.0203626	0.0653694	0.0460921	0.219236	0.00467471	0.0301401	0.00789337	0.0468756	0.220297	0.0716639	-0.0514147	-0.0646124	-0.0907901	-0.545177	0.0847652	0.380773	0.0545292	0.0611421	0.0173093	0.263352	0.0685923	0.126238
A4D1T9	PRS37_HUMAN	PRSS37 TRYX2	0.0463691	0.245704	0.019249	0.0677382	0.0393659	0.125978	0.00441697	0.0306107	0.00813797	0.0414626	0.253264	0.117703	0.0501062	0.222894	0.0195994	0.0609441	0.0423594	0.125663	0.00435342	0.0306321	0.00820175	0.0557298	0.257874	0.121642	0.0805964	-0.0928353	0.0182065	-0.100301	0.076043	-0.00249838	-0.0143877	0.000698401	0.00783758	0.344099	0.0182014	0.0334677
A4FU49	SH321_HUMAN	SH3D21 C1orf113	0.0407667	0.251608	0.0178179	0.0638438	0.0325068	0.132608	0.00442284	0.0293336	0.00793708	0.0353302	0.268929	0.114897	0.039485	0.234626	0.0178029	0.0579788	0.0330877	0.136181	0.00452386	0.0298079	0.00787673	0.0334584	0.288131	0.117041	-0.0314388	-0.0674913	-0.000846991	-0.0918652	0.017868	0.0269405	0.0228416	0.0161721	-0.00760313	-0.0529803	0.0714018	0.0186648
A5PLL7	TM189_HUMAN	TMEM189 KUA	0.0476685	0.238703	0.0244945	0.0652353	0.0384589	0.169821	0.00439119	0.0317984	0.01186	0.0372341	0.239263	0.0910715	0.0473552	0.217986	0.0197873	0.0523921	0.0304571	0.148346	0.00475219	0.0397921	0.00918491	0.0757495	0.269216	0.084981	-0.0065736	-0.0867888	-0.192175	-0.196875	-0.208061	-0.126456	0.08221	0.25139	-0.225557	1.03441	0.125187	-0.0668754
A5YKK6	CNOT1_HUMAN	CNOT1 CDC39 KIAA1007 NOT1 AD-005	0.0455695	0.237257	0.0199684	0.0712165	0.0226148	0.160607	0.00378198	0.024037	0.00781378	0.0551039	0.272787	0.0792434	0.0418366	0.22672	0.018542	0.0655344	0.0218173	0.15849	0.00378653	0.0227091	0.00715161	0.0492633	0.305263	0.0788861	-0.0819172	-0.0444117	-0.0714306	-0.0797868	-0.0352628	-0.0131815	0.00120309	-0.0552414	-0.0847442	-0.105992	0.119054	-0.0045095
A6ND36	FA83G_HUMAN	FAM83G PAWS1	0.0511942	0.229212	0.024255	0.0917758	0.0486808	0.13032	0.00434994	0.0271441	0.00962666	0.0971777	0.174535	0.111729	0.0514628	0.21919	0.0235182	0.0818926	0.0425611	0.13022	0.00448265	0.0292008	0.00919313	0.100059	0.195867	0.112353	0.00524733	-0.0437254	-0.0303784	-0.107689	-0.12571	-0.000764918	0.0305089	0.0757701	-0.0450338	0.0296545	0.122223	0.00557911
A6NDU8	CE051_HUMAN	C5orf51	0.00687881	0.0276158	0.00301351	0.00885043	0.00732353	0.0136364	0.000684955	0.00529227	0.860086	0.00377806	0.0334702	0.0293699	0.0189193	0.0693628	0.00784898	0.0207184	0.0185427	0.0357367	0.00202963	0.0127523	0.650841	0.009211	0.0901615	0.0638753	1.75037	1.5117	1.6046	1.34094	1.53194	1.62068	1.96316	1.40961	-0.243283	1.43803	1.69378	1.17485
A6NDV4	TMM8B_HUMAN	TMEM8B C9orf127 NGX6	0.0407667	0.251608	0.0178179	0.0638438	0.0325068	0.132608	0.00442284	0.0293336	0.00793708	0.0353302	0.268929	0.114897	0.039485	0.234626	0.0178029	0.0579788	0.0330877	0.136181	0.00452386	0.0298079	0.00787673	0.0334584	0.288131	0.117041	-0.0314388	-0.0674913	-0.000846991	-0.0918652	0.017868	0.0269405	0.0228416	0.0161721	-0.00760313	-0.0529803	0.0714018	0.0186648
A6NED2	RCCD1_HUMAN	RCCD1	0.0409088	0.267689	0.0180446	0.0463276	0.0316394	0.137987	0.00487227	0.0334055	0.00850367	0.037929	0.289872	0.0828213	0.0396315	0.251612	0.0179805	0.0429956	0.0348181	0.13289	0.00431286	0.0342085	0.00903586	0.034093	0.31385	0.0845713	-0.0312249	-0.0600574	-0.00355175	-0.0719207	0.100467	-0.036938	-0.114815	0.0240387	0.0625843	-0.101138	0.0827215	0.0211295
A6NFQ2	TCAF2_HUMAN	TCAF2 FAM115C FAM139A	0.0407667	0.251608	0.0178179	0.0638438	0.0325068	0.132608	0.00442284	0.0293336	0.00793708	0.0353302	0.268929	0.114897	0.039485	0.234626	0.0178029	0.0579788	0.0330877	0.136181	0.00452386	0.0298079	0.00787673	0.0334584	0.288131	0.117041	-0.0314388	-0.0674913	-0.000846991	-0.0918652	0.017868	0.0269405	0.0228416	0.0161721	-0.00760313	-0.0529803	0.0714018	0.0186648
A6NGC4	TLCD2_HUMAN	TLCD2	0.0449213	0.122777	0.0140853	0.0624642	0.349765	0.0571518	0.00475581	0.0201552	0.0154327	0.0192655	0.150468	0.138758	0.0417416	0.12634	0.014336	0.0601276	0.311751	0.0622663	0.00474742	0.0226153	0.0145922	0.0188957	0.178403	0.144184	-0.0707842	0.0290159	0.017799	-0.0374063	-0.108683	0.0894892	-0.00176394	0.122061	-0.0544606	-0.0191951	0.185654	0.0391014
A6NHX0	CAST2_HUMAN	CASTOR2 GATSL1 GATSL2	0.0219488	0.535831	0.00848762	0.0172173	0.00775573	0.0347676	0.00267072	0.00325845	0.160881	0.0102308	0.161657	0.0352937	0.0217374	0.521838	0.00863719	0.0157355	0.00901816	0.0335911	0.00292302	0.00360545	0.152477	0.00911608	0.185442	0.0358789	-0.00963174	-0.026115	0.0176222	-0.0860616	0.162773	-0.0338404	0.0944676	0.106492	-0.0522377	-0.108956	0.147134	0.0165818
A7E2F4	GOG8A_HUMAN	GOLGA8A KIAA0855	0.0407667	0.251608	0.0178179	0.0638438	0.0325068	0.132608	0.00442284	0.0293336	0.00793708	0.0353302	0.268929	0.114897	0.039485	0.234626	0.0178029	0.0579788	0.0330877	0.136181	0.00452386	0.0298079	0.00787673	0.0334584	0.288131	0.117041	-0.0314388	-0.0674913	-0.000846991	-0.0918652	0.017868	0.0269405	0.0228416	0.0161721	-0.00760313	-0.0529803	0.0714018	0.0186648
A7KAX9	RHG32_HUMAN	ARHGAP32 GRIT KIAA0712 RICS	0.0511421	0.240822	0.022001	0.102325	0.0376393	0.0899603	0.00466828	0.0208931	0.0236867	0.0288413	0.129571	0.24845	0.0474255	0.226009	0.0211687	0.0808785	0.0402529	0.116699	0.00470651	0.0248293	0.0161181	0.0289431	0.180415	0.212555	-0.0726728	-0.0615087	-0.0378284	-0.209591	0.0694373	0.297225	0.00818895	0.188395	-0.319532	0.00352814	0.392397	-0.144476
A8MQT2	GOG8B_HUMAN	GOLGA8B	0.0407667	0.251608	0.0178179	0.0638438	0.0325068	0.132608	0.00442284	0.0293336	0.00793708	0.0353302	0.268929	0.114897	0.039485	0.234626	0.0178029	0.0579788	0.0330877	0.136181	0.00452386	0.0298079	0.00787673	0.0334584	0.288131	0.117041	-0.0314388	-0.0674913	-0.000846991	-0.0918652	0.017868	0.0269405	0.0228416	0.0161721	-0.00760313	-0.0529803	0.0714018	0.0186648
A8MVW5	HECA2_HUMAN	HEPACAM2 MIKI UNQ305/PRO346	0.0513025	0.208531	0.0155562	0.0559802	0.0250456	0.178181	0.00434963	0.0184554	0.00939026	0.0154499	0.102199	0.315559	0.0488065	0.212437	0.0154851	0.0514414	0.0277701	0.183054	0.00442139	0.0190256	0.0094249	0.0153852	0.132396	0.280353	-0.0486516	0.0187301	-0.00456984	-0.0810796	0.108783	0.0273475	0.0164994	0.0308985	0.0036889	-0.00418789	0.295475	-0.111569
A9UHW6	MI4GD_HUMAN	MIF4GD SLIP1	0.0461708	0.218505	0.029832	0.0531284	0.0379976	0.171781	0.00556017	0.0248041	0.00815748	0.0594812	0.262299	0.0822828	0.044068	0.204581	0.0282984	0.0485155	0.0311902	0.18888	0.00445845	0.0231287	0.00775101	0.0608581	0.273622	0.0846481	-0.0455427	-0.0637231	-0.0514067	-0.0868251	-0.179153	0.0995412	-0.198145	-0.0675454	-0.0498285	0.0231487	0.0431665	0.0287452
A9YTQ3	AHRR_HUMAN	AHRR BHLHE77 KIAA1234	0.054368	0.227187	0.0231615	0.070223	0.0327195	0.184173	0.0040781	0.0321845	0.00843442	0.0622148	0.214692	0.0865646	0.0506987	0.21851	0.0222792	0.0619923	0.0318867	0.18574	0.00407925	0.0313974	0.00813929	0.0565438	0.239682	0.089051	-0.0674888	-0.0381913	-0.0380922	-0.117208	-0.025454	0.00850725	0.000280921	-0.0244563	-0.034991	-0.0911519	0.116402	0.0287225
B0I1T2	MYO1G_HUMAN	MYO1G HA2	0.0710211	0.190683	0.0493885	0.0690582	0.0619195	0.173826	0.00809133	0.0328649	0.0104075	0.047731	0.146359	0.138649	0.0683449	0.177869	0.0471715	0.0607772	0.0561142	0.190036	0.00549571	0.0333799	0.0093685	0.0472875	0.164187	0.139969	-0.0376823	-0.067202	-0.0448888	-0.119914	-0.093755	0.0932504	-0.320791	0.0156704	-0.0998328	-0.00929018	0.121807	0.00951976
B0YJ81	HACD1_HUMAN	HACD1 PTPLA	0.0854577	0.157382	0.0262019	0.0594857	0.172078	0.160304	0.00515137	0.060338	0.012236	0.0379746	0.148251	0.0751403	0.0707309	0.0610763	0.0211985	0.0499886	0.522563	0.0724689	0.00424513	0.0526332	0.0123496	0.0207873	0.0523536	0.0596049	-0.172328	-0.611923	-0.190956	-0.159653	2.03678	-0.547929	-0.175922	-0.127693	0.00928653	-0.452599	-0.646857	-0.206751
B2RXF5	ZBT42_HUMAN	ZBTB42	0.0346403	0.170842	0.0157752	0.036447	0.0179268	0.13609	0.00358033	0.0148112	0.00562797	0.0320634	0.489098	0.0430991	0.0322411	0.156677	0.0149301	0.0325192	0.0180724	0.133782	0.00360631	0.0143773	0.00535267	0.0267984	0.518434	0.0432096	-0.0692598	-0.0829098	-0.0535688	-0.107766	0.00812298	-0.0169609	0.00725822	-0.0292974	-0.0489164	-0.164205	0.0599812	0.00256507
C9JLW8	MCRI1_HUMAN	MCRIP1 FAM195B GRAN2	0.0637061	0.204124	0.0221921	0.0531831	0.0353843	0.246011	0.00411493	0.0600987	0.00784041	0.0452911	0.20682	0.0512338	0.0533755	0.201251	0.0209583	0.0495887	0.0363818	0.234407	0.0041072	0.058898	0.00810908	0.0426065	0.231775	0.0585412	-0.16216	-0.0140733	-0.0555987	-0.067585	0.0281906	-0.0471683	-0.00187784	-0.0199791	0.0342671	-0.0592742	0.12066	0.142629
C9JRZ8	AK1BF_HUMAN	AKR1B15	0.0407667	0.251608	0.0178179	0.0638438	0.0325068	0.132608	0.00442284	0.0293336	0.00793708	0.0353302	0.268929	0.114897	0.039485	0.234626	0.0178029	0.0579788	0.0330877	0.136181	0.00452386	0.0298079	0.00787673	0.0334584	0.288131	0.117041	-0.0314388	-0.0674913	-0.000846991	-0.0918652	0.017868	0.0269405	0.0228416	0.0161721	-0.00760313	-0.0529803	0.0714018	0.0186648
D6RGH6	MCIN_HUMAN	MCIDAS IDAS MCI MCIN	0.0442445	0.252715	0.0138015	0.0292637	0.00805761	0.225406	0.00274667	0.0126777	0.00428631	0.164948	0.220298	0.0215544	0.0465256	0.219289	0.0142121	0.025879	0.00956289	0.245832	0.00262842	0.0106445	0.00438884	0.176834	0.218979	0.025225	0.0515562	-0.13227	0.0297457	-0.115662	0.186814	0.0906176	-0.0430534	-0.160373	0.0239204	0.0720609	-0.00598901	0.170295
O00116	ADAS_HUMAN	AGPS AAG5	0.0610377	0.205262	0.0243492	0.0799496	0.0548558	0.2133	0.00731692	0.0462088	0.00847709	0.0613432	0.171312	0.0665875	0.0514161	0.206763	0.0207707	0.0676622	0.0381108	0.203058	0.0116599	0.0499443	0.00804434	0.0493196	0.215797	0.0774543	-0.157633	0.00731105	-0.146966	-0.153689	-0.305255	-0.0480154	0.593548	0.0808395	-0.0510502	-0.196004	0.25967	0.163195
O00124	UBXN8_HUMAN	UBXN8 D8S2298E REP8 UBXD6	0.0432085	0.0808829	0.0132697	0.0747734	0.42304	0.0540569	0.00431828	0.0166686	0.00918881	0.0162681	0.15272	0.111605	0.0443664	0.126925	0.0156907	0.0832761	0.214751	0.0748451	0.00500103	0.0238647	0.0098293	0.0206165	0.250348	0.130485	0.0267973	0.569244	0.182445	0.113713	-0.492361	0.384562	0.158107	0.431715	0.0697031	0.267298	0.639263	0.169174
O00139	KIF2A_HUMAN	KIF2A KIF2 KNS2	0.0504921	0.230591	0.0196296	0.0604326	0.0342603	0.200486	0.00498876	0.0511267	0.00737554	0.0529049	0.208605	0.0791072	0.0472672	0.214225	0.0198183	0.0563109	0.0348347	0.19909	0.0045533	0.0428361	0.00733769	0.0482422	0.240881	0.0846035	-0.0638697	-0.070972	0.00961186	-0.0682035	0.016767	-0.00696357	-0.0872867	-0.162157	-0.00513112	-0.0881329	0.15472	0.0694791
O00141	SGK1_HUMAN	SGK1 SGK	0.0455301	0.315175	0.0191963	0.0802301	0.0331708	0.103876	0.00454109	0.0216812	0.0357902	0.0360022	0.175026	0.129781	0.0441571	0.266733	0.0198973	0.0691655	0.0364375	0.141582	0.00451471	0.027635	0.0173966	0.0398647	0.218513	0.114103	-0.0301555	-0.153699	0.0365183	-0.137911	0.0984797	0.36299	-0.00580764	0.274609	-0.513928	0.107285	0.248462	-0.120802
O00144	FZD9_HUMAN	FZD9 FZD3	0.0407667	0.251608	0.0178179	0.0638438	0.0325068	0.132608	0.00442284	0.0293336	0.00793708	0.0353302	0.268929	0.114897	0.039485	0.234626	0.0178029	0.0579788	0.0330877	0.136181	0.00452386	0.0298079	0.00787673	0.0334584	0.288131	0.117041	-0.0314388	-0.0674913	-0.000846991	-0.0918652	0.017868	0.0269405	0.0228416	0.0161721	-0.00760313	-0.0529803	0.0714018	0.0186648
O00148	DX39A_HUMAN	DDX39A DDX39	0.0502206	0.207785	0.021594	0.0536518	0.0273522	0.228684	0.00387121	0.0373254	0.00699415	0.0485066	0.248982	0.0650333	0.0472981	0.196045	0.0210655	0.0494897	0.0286257	0.223965	0.00400879	0.0390969	0.0068351	0.0438121	0.272791	0.0669666	-0.0581923	-0.056502	-0.0244738	-0.0775757	0.0465606	-0.020633	0.035538	0.0474632	-0.0227409	-0.0967808	0.0956266	0.0297277
O00154	BACH_HUMAN	ACOT7 BACH	0.0810137	0.206029	0.0218632	0.0469093	0.0564439	0.140776	0.0470119	0.053022	0.00874029	0.0440705	0.234283	0.0598368	0.0820509	0.197633	0.0219768	0.0407676	0.0532028	0.124429	0.0877624	0.0629268	0.00898097	0.0375839	0.22612	0.0565656	0.0128027	-0.0407523	0.00519524	-0.130927	-0.0574213	-0.116124	0.866815	0.186807	0.0275367	-0.147187	-0.0348411	-0.0546691
O00159	MYO1C_HUMAN	MYO1C	0.0495579	0.228632	0.0293778	0.0698779	0.0324322	0.165546	0.0044463	0.0336341	0.00887655	0.0496723	0.215633	0.112314	0.0462415	0.215404	0.0251265	0.0618549	0.0324234	0.171755	0.00517253	0.0339694	0.00853079	0.0458352	0.2431	0.110587	-0.066919	-0.0578597	-0.144713	-0.114814	-0.000271269	0.0375044	0.163334	0.00996847	-0.0389522	-0.0772473	0.127378	-0.0153692
O00161	SNP23_HUMAN	SNAP23	0.0426462	0.23408	0.015337	0.140147	0.0422738	0.038331	0.00489138	0.0148872	0.0116166	0.0157144	0.0875624	0.352513	0.0417022	0.2411	0.0155649	0.129892	0.0431808	0.0399182	0.00530479	0.0162977	0.012431	0.0154625	0.0982996	0.340846	-0.0221344	0.0299891	0.0148594	-0.0731723	0.0214557	0.0414066	0.084518	0.0947495	0.0701078	-0.0160301	0.122623	-0.0330961
O00165	HAX1_HUMAN	HAX1 HS1BP1	0.0448177	0.265301	0.018192	0.0722362	0.034318	0.109165	0.00508142	0.0330514	0.0092917	0.0364624	0.20181	0.170275	0.0433267	0.237208	0.0195521	0.0646181	0.0417679	0.122936	0.00525021	0.0396989	0.0102285	0.0378885	0.227248	0.150277	-0.0332675	-0.10589	0.0747637	-0.105461	0.217087	0.126149	0.0332183	0.201126	0.100821	0.039113	0.126053	-0.117441
O00167	EYA2_HUMAN	EYA2 EAB1	0.0436773	0.206736	0.017504	0.10298	0.0235723	0.114267	0.00426957	0.15121	0.00753669	0.0406419	0.211328	0.0762762	0.0437089	0.21656	0.0190969	0.0804067	0.0282426	0.128961	0.00431165	0.111007	0.00898285	0.0423076	0.223371	0.0930442	0.000725051	0.0475178	0.0910028	-0.219203	0.198124	0.128588	0.00985458	-0.265873	0.191882	0.0409855	0.0569848	0.219833
O00170	AIP_HUMAN	AIP XAP2	0.0455088	0.267032	0.019141	0.0672283	0.038792	0.14016	0.00481043	0.0351964	0.00933864	0.0422095	0.216737	0.113846	0.0456984	0.239103	0.0201687	0.0624753	0.0359905	0.160908	0.00488831	0.0370153	0.00922031	0.0442059	0.231523	0.108803	0.0041649	-0.10459	0.0536946	-0.0706999	-0.0722203	0.148028	0.0161892	0.0516786	-0.0126718	0.0472974	0.0682206	-0.0442891
O00182	LEG9_HUMAN	LGALS9	0.0352493	0.484424	0.014045	0.0439404	0.0281285	0.0451412	0.0049838	0.00916179	0.0197256	0.0135891	0.165877	0.135734	0.0418984	0.413685	0.0155715	0.0435082	0.0297201	0.054355	0.00363774	0.0103557	0.0317837	0.0187764	0.196475	0.140233	0.18863	-0.146027	0.10869	-0.00983505	0.0565851	0.204112	-0.270087	0.130312	0.611288	0.381723	0.18446	0.0331468
O00186	STXB3_HUMAN	STXBP3	0.0572576	0.212439	0.0191796	0.100134	0.0404235	0.143119	0.00394394	0.0186584	0.00993226	0.0224789	0.132896	0.239537	0.0445731	0.183465	0.0166494	0.117091	0.0352332	0.0389152	0.00472779	0.0126078	0.0114065	0.0138913	0.0722292	0.44921	-0.221534	-0.136388	-0.131919	0.169345	-0.128398	-0.728093	0.198746	-0.324281	0.148429	-0.382027	-0.456499	0.875329
O00198	HRK_HUMAN	HRK BID3	0.0257408	0.0174696	0.00400035	0.0105895	0.00757859	0.0121316	0.00303918	0.762639	0.00257339	0.120186	0.023387	0.0106657	0.184923	0.0713579	0.0350519	0.0507029	0.132287	0.09355	0.0132886	0.0746756	0.0169073	0.173087	0.0862411	0.0679276	6.18404	3.08469	7.7622	3.78805	16.4554	6.71128	3.37242	-0.902083	5.57005	0.44016	2.68757	5.36877
O00204	ST2B1_HUMAN	SULT2B1 HSST2	0.0407667	0.251608	0.0178179	0.0638438	0.0325068	0.132608	0.00442284	0.0293336	0.00793708	0.0353302	0.268929	0.114897	0.039485	0.234626	0.0178029	0.0579788	0.0330877	0.136181	0.00452386	0.0298079	0.00787673	0.0334584	0.288131	0.117041	-0.0314388	-0.0674913	-0.000846991	-0.0918652	0.017868	0.0269405	0.0228416	0.0161721	-0.00760313	-0.0529803	0.0714018	0.0186648
O00206	TLR4_HUMAN	TLR4	0.0500377	0.191539	0.0180443	0.0759001	0.0435636	0.0569113	0.00491012	0.0212724	0.0225071	0.0206575	0.105425	0.389232	0.0500329	0.18967	0.018435	0.0689747	0.0494576	0.0684965	0.00494525	0.0197833	0.0139747	0.0210443	0.123945	0.37124	-9.60771e-05	-0.00975661	0.0216516	-0.0912438	0.135298	0.203565	0.0071544	-0.0700008	-0.379099	0.0187246	0.175676	-0.0462244
O00213	APBB1_HUMAN	APBB1 FE65 RIR	0.0522435	0.210913	0.0302129	0.0583593	0.031558	0.199363	0.00381296	0.0267411	0.00748153	0.0395484	0.225866	0.1139	0.0493645	0.199947	0.0272998	0.0593171	0.0311507	0.19182	0.0040233	0.0287154	0.00796945	0.0372771	0.235444	0.127671	-0.0551062	-0.0519914	-0.0964191	0.0164135	-0.0129054	-0.0378351	0.055164	0.0738306	0.0652166	-0.0574322	0.0424066	0.1209
O00214	LEG8_HUMAN	LGALS8	0.0446967	0.251823	0.0244217	0.0833172	0.0499994	0.0615861	0.00518835	0.0157386	0.0215952	0.0193682	0.146355	0.27591	0.0446287	0.19468	0.0266531	0.0694599	0.0415222	0.0568463	0.00480823	0.0142896	0.0225826	0.0187468	0.12019	0.385592	-0.00152145	-0.22692	0.0913722	-0.16632	-0.169546	-0.0769614	-0.0732645	-0.0920681	0.0457252	-0.032084	-0.178776	0.39753
O00217	NDUS8_HUMAN	NDUFS8	0.0357266	0.167273	0.0117558	0.0378342	0.0477051	0.0733937	0.0052513	0.385743	0.00718464	0.0181435	0.149546	0.0604433	0.0350961	0.160126	0.0121297	0.0350411	0.0469241	0.0766023	0.00535944	0.376271	0.00737304	0.0176883	0.161367	0.0660218	-0.0176476	-0.0427272	0.031802	-0.0738263	-0.0163717	0.0437171	0.0205948	-0.0245541	0.0262233	-0.0250875	0.0790465	0.0922924
O00221	IKBE_HUMAN	NFKBIE IKBE	0.0425083	0.259679	0.0167166	0.0671051	0.0207728	0.166903	0.00408319	0.0476426	0.00688995	0.0438227	0.241739	0.0821367	0.0416659	0.24359	0.0173053	0.0569781	0.0218047	0.174226	0.00416067	0.0358228	0.00747448	0.0522374	0.260347	0.0843867	-0.0198174	-0.0619563	0.0352184	-0.150912	0.0496732	0.0438747	0.0189764	-0.248094	0.0848374	0.192017	0.076975	0.0273927
O00231	PSD11_HUMAN	PSMD11	0.0471337	0.229104	0.0184703	0.0638739	0.0515659	0.159762	0.00654042	0.041905	0.00802171	0.0540852	0.235223	0.0843146	0.0445109	0.216845	0.0185738	0.0585566	0.0453094	0.167113	0.00556553	0.0402813	0.00777159	0.0483829	0.25783	0.0892595	-0.0556461	-0.0535099	0.00559931	-0.0832465	-0.12133	0.0460165	-0.149056	-0.038746	-0.0311803	-0.105431	0.0961078	0.0586486
O00237	RN103_HUMAN	RNF103 ZFP103	0.0462517	0.239515	0.0174312	0.0721409	0.0798535	0.123378	0.00663134	0.0290215	0.011096	0.0336836	0.233839	0.107158	0.0439615	0.216431	0.0162372	0.0651731	0.111023	0.12498	0.00696181	0.0294403	0.00997643	0.029711	0.237525	0.10858	-0.049517	-0.0963777	-0.0684982	-0.0965857	0.390334	0.0129796	0.0498349	0.0144286	-0.100902	-0.11794	0.015763	0.0132701
O00255	MEN1_HUMAN	MEN1 SCG2	0.0468106	0.219883	0.0194036	0.0604394	0.0243043	0.199258	0.00416871	0.0293992	0.00690792	0.0519262	0.265578	0.0719206	0.0448724	0.205359	0.0201441	0.0550436	0.0247105	0.203939	0.00430692	0.0296732	0.00682704	0.0468918	0.285573	0.0726598	-0.0414036	-0.0660557	0.0381652	-0.0892765	0.0167114	0.0234911	0.0331552	0.00931838	-0.0117085	-0.0969523	0.0752882	0.0102777
O00257	CBX4_HUMAN	CBX4	0.0429183	0.200317	0.0163045	0.0465919	0.0190441	0.224692	0.00534591	0.0245487	0.00587139	0.0541554	0.308899	0.0513121	0.0420685	0.193185	0.0168274	0.0465605	0.0213821	0.216775	0.00574217	0.0277246	0.00616302	0.0505063	0.314191	0.0588738	-0.0198012	-0.0356027	0.0320755	-0.000674042	0.122769	-0.0352325	0.0741242	0.129371	0.0496697	-0.0673825	0.0171325	0.147366
O00267	SPT5H_HUMAN	SUPT5H SPT5 SPT5H	0.0446703	0.221361	0.0180038	0.0523095	0.0214634	0.200388	0.00388123	0.0282414	0.00720666	0.0550937	0.286802	0.0605796	0.0420179	0.221874	0.0178391	0.0495503	0.0226563	0.190635	0.00397335	0.0283652	0.00717264	0.0496999	0.299556	0.0666596	-0.0593773	0.00232111	-0.00914348	-0.0527489	0.0555809	-0.0486702	0.0237342	0.00438237	-0.00472023	-0.0979027	0.044471	0.100364
O00268	TAF4_HUMAN	TAF4 TAF2C TAF2C1 TAF4A TAFII130 TAFII135	0.0470771	0.18894	0.0216058	0.104487	0.0218261	0.170954	0.00399918	0.0161308	0.00611995	0.03842	0.34376	0.0366791	0.0432173	0.181005	0.0199492	0.0799432	0.0163782	0.183247	0.00393162	0.01602	0.00563439	0.0387282	0.375203	0.0367433	-0.081989	-0.0420007	-0.0766753	-0.2349	-0.249601	0.0719099	-0.0168925	-0.00686673	-0.0793407	0.00802188	0.0914654	0.00175051
O00273	DFFA_HUMAN	DFFA DFF1 DFF45 H13	0.0391083	0.336582	0.0153076	0.053971	0.0221141	0.118182	0.0118245	0.0213068	0.00759739	0.032558	0.252201	0.0892474	0.0394927	0.29921	0.0156587	0.0519312	0.021967	0.138331	0.0116346	0.0276558	0.0067894	0.0301201	0.26953	0.0876795	0.00982899	-0.111033	0.0229396	-0.0377942	-0.00665024	0.170489	-0.0160599	0.297979	-0.106351	-0.0748781	0.0687104	-0.0175684
O00291	HIP1_HUMAN	HIP1	0.0508913	0.225796	0.0368752	0.129835	0.0489229	0.112638	0.00450721	0.0227022	0.0337723	0.0361373	0.150314	0.147609	0.0499467	0.204616	0.0373898	0.0901498	0.047364	0.141915	0.00468159	0.0282048	0.0192521	0.0406629	0.172497	0.16332	-0.01856	-0.0938009	0.0139547	-0.305659	-0.0318641	0.259925	0.0386895	0.242382	-0.429944	0.125233	0.147575	0.106441
O00294	TULP1_HUMAN	TULP1 TUBL1	0.0457108	0.241841	0.0191805	0.0664409	0.031519	0.117877	0.00454762	0.0243416	0.00822181	0.0299729	0.211482	0.198865	0.0509375	0.217647	0.0211078	0.0639536	0.0325811	0.105358	0.00473921	0.0211802	0.00923488	0.0324112	0.169638	0.271212	0.114343	-0.100041	0.100483	-0.0374363	0.0336988	-0.1062	0.0421307	-0.129876	0.123217	0.0813511	-0.197863	0.363798
O00299	CLIC1_HUMAN	CLIC1 G6 NCC27	0.0523526	0.21486	0.0289662	0.0646756	0.0341987	0.193142	0.00475837	0.039275	0.00881561	0.0509344	0.211276	0.0967453	0.0503409	0.199742	0.0260252	0.0571387	0.0344362	0.206142	0.00487335	0.0424274	0.0081589	0.0458472	0.229474	0.095394	-0.0384262	-0.0703625	-0.101534	-0.116534	0.00694612	0.0673092	0.024164	0.0802637	-0.0744948	-0.0998764	0.0861322	-0.0139671
O00305	CACB4_HUMAN	CACNB4 CACNLB4	0.0390262	0.240771	0.0172398	0.0625752	0.0295512	0.117359	0.00426432	0.0235542	0.00791768	0.0301963	0.301186	0.126359	0.0340969	0.20673	0.0163374	0.0576442	0.026669	0.0930379	0.00428442	0.0191427	0.0154622	0.0226228	0.352676	0.151296	-0.126306	-0.141382	-0.0523411	-0.0788009	-0.0975325	-0.20724	0.00471337	-0.187294	0.952873	-0.25081	0.170957	0.197357
O00308	WWP2_HUMAN	WWP2	0.0488608	0.224518	0.0195606	0.0685542	0.0322095	0.170863	0.00429484	0.0338542	0.00801496	0.046665	0.228598	0.114007	0.0458856	0.215157	0.0190339	0.0615967	0.0328756	0.168911	0.00442402	0.0327077	0.0079341	0.0437666	0.255445	0.112263	-0.060892	-0.0416909	-0.026926	-0.101489	0.0206792	-0.0114234	0.0300779	-0.0338668	-0.0100889	-0.062112	0.11744	-0.0153012
O00311	CDC7_HUMAN	CDC7 CDC7L1	0.0538854	0.165201	0.016947	0.0420683	0.0147464	0.237786	0.00352221	0.0187587	0.00585904	0.152345	0.249402	0.039478	0.0459788	0.189041	0.0175881	0.0494379	0.0226899	0.219487	0.00401961	0.0301356	0.00653843	0.0701146	0.275989	0.0689797	-0.146731	0.144307	0.0378315	0.175182	0.53867	-0.0769553	0.141219	0.606482	0.115956	-0.539766	0.106604	0.747295
O00327	BMAL1_HUMAN	ARNTL BHLHE5 BMAL1 MOP3 PASD3	0.0430582	0.253358	0.014788	0.115422	0.015206	0.1359	0.00451521	0.02529	0.00648827	0.0585502	0.266039	0.0613849	0.041845	0.239007	0.01489	0.0984186	0.0167024	0.144568	0.00437239	0.0293827	0.00654244	0.0561767	0.279108	0.0689873	-0.028177	-0.0566424	0.00690162	-0.147316	0.0984023	0.0637801	-0.0316303	0.161831	0.0083497	-0.0405382	0.0491226	0.123847
O00358	FOXE1_HUMAN	FOXE1 FKHL15 FOXE2 TITF2 TTF2	0.0446095	0.171342	0.0135854	0.063243	0.010479	0.203594	0.00307745	0.0240879	0.00471863	0.0530575	0.381002	0.0272031	0.0398427	0.119018	0.0124792	0.0459426	0.0103306	0.235284	0.00305771	0.0326525	0.00428238	0.0484253	0.423506	0.0251788	-0.106856	-0.305378	-0.0814239	-0.273554	-0.0141626	0.155649	-0.00641483	0.355555	-0.0924524	-0.0873059	0.11156	-0.0744158
O00391	QSOX1_HUMAN	QSOX1 QSCN6 UNQ2520/PRO6013	0.0411928	0.253654	0.0182508	0.0597141	0.0320225	0.151584	0.00434869	0.02743	0.008784	0.0353831	0.256285	0.111351	0.0388532	0.23996	0.0175896	0.0533504	0.0318748	0.155262	0.00457789	0.0278488	0.00918984	0.0335062	0.27377	0.114216	-0.0567963	-0.0539849	-0.0362282	-0.10657	-0.00461415	0.0242648	0.052707	0.0152678	0.0462028	-0.0530461	0.0682253	0.0257349
O00399	DCTN6_HUMAN	DCTN6 WS3	0.0726329	0.321533	0.0203715	0.0426633	0.0121934	0.106802	0.00347094	0.0226254	0.00679805	0.10998	0.241863	0.0390673	0.0549617	0.300607	0.0209325	0.0502931	0.0146267	0.116915	0.00413448	0.0235687	0.00675791	0.0876397	0.261612	0.0579509	-0.243295	-0.0650821	0.0275416	0.178837	0.199556	0.0946902	0.191169	0.0416918	-0.00590446	-0.203127	0.0816564	0.483361
O00401	WASL_HUMAN	WASL	0.0762177	0.236327	0.0264346	0.0987549	0.0409211	0.0990246	0.00433379	0.0178157	0.0103746	0.0321124	0.14676	0.210923	0.0690703	0.234409	0.0251982	0.0944865	0.0372303	0.0984749	0.00451936	0.0166992	0.0123412	0.0302909	0.144654	0.232626	-0.0937752	-0.00811987	-0.0467723	-0.0432226	-0.0901943	-0.00555152	0.0428204	-0.0626656	0.189557	-0.0567231	-0.0143494	0.102897
O00408	PDE2A_HUMAN	PDE2A	0.0407667	0.251608	0.0178179	0.0638438	0.0325068	0.132608	0.00442284	0.0293336	0.00793708	0.0353302	0.268929	0.114897	0.039485	0.234626	0.0178029	0.0579788	0.0330877	0.136181	0.00452386	0.0298079	0.00787673	0.0334584	0.288131	0.117041	-0.0314388	-0.0674913	-0.000846991	-0.0918652	0.017868	0.0269405	0.0228416	0.0161721	-0.00760313	-0.0529803	0.0714018	0.0186648
O00411	RPOM_HUMAN	POLRMT	0.0674912	0.166009	0.0183181	0.0435863	0.0293433	0.287374	0.0045225	0.0952643	0.00640091	0.0384919	0.199248	0.043951	0.064345	0.163653	0.0192056	0.040715	0.0308809	0.285816	0.00644616	0.0749721	0.00648348	0.0384007	0.220745	0.048337	-0.0466165	-0.0141921	0.0484479	-0.0658765	0.0523998	-0.00542271	0.425354	-0.21301	0.0128988	-0.00236824	0.107896	0.0997939
O00422	SAP18_HUMAN	SAP18 GIG38	0.0491406	0.215272	0.0207436	0.0581292	0.0327853	0.203634	0.00452988	0.0430453	0.00731749	0.047801	0.243159	0.0744429	0.0471816	0.200758	0.020119	0.0525615	0.0314518	0.207407	0.00439339	0.0436486	0.00717028	0.0449275	0.264354	0.0760263	-0.0398652	-0.0674205	-0.0301142	-0.0957809	-0.0406715	0.0185302	-0.0301316	0.0140155	-0.020118	-0.0601137	0.0871678	0.0212705
O00425	IF2B3_HUMAN	IGF2BP3 IMP3 KOC1 VICKZ3	0.0491108	0.219186	0.0195606	0.0580807	0.0331889	0.201178	0.0044121	0.0452251	0.00741736	0.0461946	0.238657	0.0777889	0.0464556	0.207008	0.0194409	0.0539579	0.0322987	0.201296	0.00440097	0.0426189	0.00734874	0.0431091	0.260592	0.0814728	-0.0540645	-0.055558	-0.00611949	-0.0709828	-0.0268229	0.000586548	-0.00252197	-0.0576263	-0.00925209	-0.0667928	0.0919097	0.0473569
O00429	DNM1L_HUMAN	DNM1L DLP1 DRP1	0.0478354	0.226732	0.0202361	0.0598051	0.0373287	0.177776	0.00704301	0.0593523	0.00835623	0.0471842	0.225808	0.0825437	0.045497	0.212771	0.0196118	0.0547373	0.0367873	0.181751	0.0058506	0.0581915	0.00813691	0.0431519	0.247402	0.0861121	-0.0488828	-0.061577	-0.0308498	-0.084739	-0.0145041	0.0223617	-0.169304	-0.019557	-0.0262473	-0.0854599	0.0956316	0.043231
O00442	RTCA_HUMAN	RTCA RPC RPC1 RTC1 RTCD1	0.0955604	0.155458	0.0217652	0.0444989	0.034283	0.307944	0.00426996	0.0549476	0.00752998	0.0456267	0.187398	0.040719	0.0799678	0.101803	0.0181408	0.028857	0.025535	0.461911	0.00344323	0.034936	0.00604548	0.0353214	0.177155	0.0268832	-0.163171	-0.34514	-0.166522	-0.351513	-0.255171	0.499988	-0.193616	-0.364194	-0.197145	-0.225861	-0.0546555	-0.339786
O00443	P3C2A_HUMAN	PIK3C2A	0.0519802	0.224784	0.0339795	0.0847726	0.0324223	0.153841	0.00440772	0.0299319	0.0140366	0.0477909	0.185669	0.136384	0.0490551	0.221481	0.0321165	0.0734521	0.0327507	0.157533	0.0043912	0.0312903	0.0140659	0.045294	0.20359	0.134981	-0.0562724	-0.0146962	-0.0548288	-0.13354	0.0101279	0.0239994	-0.00374842	0.0453813	0.00208786	-0.0522476	0.0965233	-0.0102936
O00444	PLK4_HUMAN	PLK4 SAK STK18	0.0514098	0.255985	0.0194794	0.108001	0.0171465	0.107442	0.00436133	0.0287122	0.00782863	0.122303	0.18509	0.0922411	0.0483842	0.239076	0.0194274	0.0866724	0.0200249	0.126919	0.004401	0.0314297	0.00749978	0.109485	0.211911	0.0947697	-0.0588542	-0.066054	-0.00266544	-0.197484	0.167867	0.181281	0.00909735	0.0946468	-0.0420062	-0.104809	0.144907	0.0274132
O00461	GOLI4_HUMAN	GOLIM4 GIMPC GOLPH4 GPP130	0.0504823	0.210633	0.0200235	0.0789901	0.146043	0.0789385	0.00493544	0.0291802	0.010125	0.02334	0.143417	0.203892	0.0474867	0.227119	0.0213541	0.0735904	0.0931724	0.0919706	0.00496406	0.0318238	0.0102331	0.0243456	0.182673	0.191267	-0.0593397	0.0782686	0.066453	-0.0683589	-0.36202	0.165092	0.00579699	0.0905982	0.0106808	0.043087	0.273723	-0.0619228
O00463	TRAF5_HUMAN	TRAF5 RNF84	0.0375028	0.287749	0.0165058	0.0557636	0.0243763	0.129593	0.00443788	0.0330495	0.00800697	0.032264	0.237377	0.133374	0.0375123	0.258161	0.0176598	0.0555724	0.02671	0.135265	0.00484075	0.0363016	0.00770616	0.0349982	0.2662	0.119074	0.000253961	-0.102827	0.0699169	-0.00342976	0.0957363	0.0437652	0.0907792	0.0983998	-0.037569	0.0847436	0.121424	-0.107223
O00468	AGRIN_HUMAN	AGRN AGRIN	0.0450725	0.222324	0.020212	0.0594407	0.0358152	0.165165	0.00528015	0.0343379	0.00793752	0.0415802	0.269476	0.0933592	0.0437271	0.21473	0.0200693	0.0561211	0.038749	0.166594	0.00496518	0.0372649	0.00780633	0.0394572	0.27138	0.0991351	-0.0298506	-0.0341577	-0.0070609	-0.0558467	0.0819162	0.00865473	-0.0596528	0.0852437	-0.0165276	-0.0510582	0.00706804	0.0618677
O00478	BT3A3_HUMAN	BTN3A3 BTF3	0.0407667	0.251608	0.0178179	0.0638438	0.0325068	0.132608	0.00442284	0.0293336	0.00793708	0.0353302	0.268929	0.114897	0.039485	0.234626	0.0178029	0.0579788	0.0330877	0.136181	0.00452386	0.0298079	0.00787673	0.0334584	0.288131	0.117041	-0.0314388	-0.0674913	-0.000846991	-0.0918652	0.017868	0.0269405	0.0228416	0.0161721	-0.00760313	-0.0529803	0.0714018	0.0186648
O00481	BT3A1_HUMAN	BTN3A1 BTF5	0.0407667	0.251608	0.0178179	0.0638438	0.0325068	0.132608	0.00442284	0.0293336	0.00793708	0.0353302	0.268929	0.114897	0.039485	0.234626	0.0178029	0.0579788	0.0330877	0.136181	0.00452386	0.0298079	0.00787673	0.0334584	0.288131	0.117041	-0.0314388	-0.0674913	-0.000846991	-0.0918652	0.017868	0.0269405	0.0228416	0.0161721	-0.00760313	-0.0529803	0.0714018	0.0186648
O00482	NR5A2_HUMAN	NR5A2 B1F CPF FTF	0.0389278	0.217973	0.0160793	0.0796288	0.0414671	0.104895	0.00378995	0.012245	0.0060268	0.0245777	0.392344	0.0620457	0.0351356	0.187164	0.0145315	0.0520466	0.0285146	0.130374	0.00392025	0.0285853	0.00554461	0.022823	0.426614	0.0647462	-0.0974165	-0.141342	-0.0962625	-0.346385	-0.312356	0.242896	0.0343793	1.33445	-0.0800071	-0.071393	0.0873479	0.0435239
O00483	NDUA4_HUMAN	NDUFA4	0.0374075	0.178116	0.0126463	0.03907	0.0458335	0.0810727	0.00527842	0.345053	0.00730107	0.0197652	0.161448	0.0670096	0.0391295	0.184417	0.0142327	0.040696	0.0468461	0.0946659	0.0053729	0.269417	0.00787128	0.0217215	0.196893	0.0787366	0.0460356	0.0353773	0.125442	0.0416176	0.0220947	0.167667	0.0178989	-0.219199	0.0780996	0.0989766	0.21955	0.175004
O00487	PSDE_HUMAN	PSMD14 POH1	0.0468291	0.227111	0.0181648	0.0648337	0.0519325	0.158742	0.00657653	0.0415243	0.00803609	0.0562552	0.235857	0.0841388	0.04441	0.215913	0.0185581	0.0595386	0.0460094	0.166343	0.00559184	0.0407778	0.00782523	0.0490569	0.254945	0.0910308	-0.0516565	-0.0493046	0.0216565	-0.0816716	-0.114053	0.0478868	-0.149727	-0.0179761	-0.0262395	-0.127956	0.0809304	0.0819121
O00488	ZN593_HUMAN	ZNF593 ZT86	0.0649661	0.204328	0.0216281	0.0415577	0.0239235	0.293082	0.00376509	0.0411737	0.00598777	0.039054	0.216014	0.0445209	0.0593317	0.201847	0.0186959	0.0439514	0.0301957	0.202772	0.00398804	0.0476021	0.00700721	0.0281179	0.196421	0.16007	-0.0867289	-0.0121403	-0.135575	0.0575999	0.262176	-0.308138	0.0592168	0.156128	0.170254	-0.280027	-0.0907011	2.59539
O00499	BIN1_HUMAN	BIN1 AMPHL	0.0457835	0.226996	0.0207639	0.092261	0.0275144	0.121479	0.00481427	0.0221323	0.0200183	0.0387754	0.226942	0.15252	0.0435774	0.206756	0.0209701	0.0635171	0.0267907	0.163109	0.00449257	0.0296549	0.0121898	0.0426211	0.281429	0.104893	-0.0481843	-0.0891653	0.00993167	-0.31155	-0.0263023	0.342694	-0.0668227	0.339895	-0.391066	0.0991782	0.24009	-0.312266
O00501	CLD5_HUMAN	CLDN5 AWAL TMVCF	0.04332	0.251501	0.0191646	0.0747011	0.0319338	0.118524	0.00508604	0.0256888	0.00806687	0.0347785	0.223094	0.164141	0.0515353	0.215755	0.028606	0.066421	0.0198631	0.061236	0.0138615	0.012043	0.00751825	0.0284153	0.0629105	0.431835	0.189644	-0.142133	0.492645	-0.110843	-0.377991	-0.483345	1.72541	-0.531195	-0.0680088	-0.182963	-0.718009	1.63088
O00515	LAD1_HUMAN	LAD1 LAD	0.0576907	0.227298	0.0267797	0.0849883	0.0445784	0.143269	0.0043415	0.0355599	0.0100646	0.0536446	0.1741	0.137685	0.0688048	0.20507	0.0229379	0.0644208	0.0357075	0.174027	0.00424337	0.0353782	0.00836098	0.0482795	0.21689	0.115879	0.192649	-0.0977906	-0.143457	-0.242004	-0.198995	0.214692	-0.0226031	-0.00510907	-0.169265	-0.100013	0.245777	-0.158378
O00522	KRIT1_HUMAN	KRIT1 CCM1	0.0438899	0.267487	0.020801	0.0633161	0.0308543	0.101384	0.00445987	0.0416643	0.00851614	0.0251183	0.20164	0.190869	0.0366532	0.275268	0.0171192	0.0499393	0.0250829	0.121956	0.00491188	0.0359452	0.00826563	0.0260648	0.300368	0.0984259	-0.164883	0.029089	-0.177002	-0.21127	-0.187053	0.202915	0.10135	-0.137266	-0.0294157	0.03768	0.489625	-0.484328
O00534	VMA5A_HUMAN	VWA5A BCSC1 LOH11CR2A	0.0373459	0.204504	0.013851	0.0585698	0.0211178	0.118001	0.00405588	0.0372577	0.00632937	0.0343365	0.396504	0.0681265	0.0383022	0.179145	0.0139037	0.048679	0.0256959	0.114436	0.00447822	0.0828831	0.0064404	0.0325105	0.39071	0.0628155	0.0256076	-0.124002	0.00380492	-0.168871	0.216786	-0.0302117	0.104129	1.22459	0.0175421	-0.0531805	-0.0146129	-0.0779582
O00541	PESC_HUMAN	PES1	0.0510777	0.209248	0.0189471	0.0552001	0.0303049	0.220408	0.00415906	0.0448565	0.00700786	0.0454185	0.244824	0.068548	0.0482711	0.198557	0.018716	0.0513619	0.0310551	0.216735	0.00421717	0.0459665	0.00701304	0.0419161	0.261568	0.0746231	-0.0549479	-0.0510917	-0.0121998	-0.0695321	0.0247551	-0.0166632	0.0139724	0.0247451	0.000740058	-0.0771145	0.0683891	0.0886255
O00555	CAC1A_HUMAN	CACNA1A CACH4 CACN3 CACNL1A4	0.0432391	0.231989	0.0192938	0.0645366	0.0354328	0.144112	0.00526348	0.026239	0.00852294	0.0478479	0.2467	0.126824	0.0421164	0.225048	0.0187005	0.059809	0.0386138	0.142437	0.00641262	0.026327	0.00865974	0.0426904	0.247107	0.142079	-0.0259629	-0.029919	-0.0307506	-0.0732544	0.0897769	-0.0116229	0.218324	0.00335405	0.0160507	-0.10779	0.00165072	0.120282
O00560	SDCB1_HUMAN	SDCBP MDA9 SYCL	0.0429078	0.236504	0.0193191	0.0586599	0.0281278	0.17347	0.00496832	0.0284245	0.00710361	0.0455937	0.264455	0.0904671	0.0403755	0.23418	0.0176994	0.0557285	0.0289673	0.162334	0.0054158	0.0286602	0.0072433	0.0395106	0.277725	0.10216	-0.0590175	-0.00982374	-0.083838	-0.0499727	0.0298442	-0.0641941	0.0900658	0.00829385	0.0196652	-0.13342	0.0501808	0.129248
O00562	PITM1_HUMAN	PITPNM1 DRES9 NIR2 PITPNM	0.0262836	0.0498315	0.00781116	0.331952	0.388697	0.0264476	0.00366204	0.00752181	0.00685922	0.00858862	0.0725368	0.0698083	0.0416161	0.0861539	0.0127786	0.304479	0.225239	0.0473638	0.00527974	0.0123873	0.008687	0.0139653	0.148244	0.0938067	0.583349	0.728903	0.635943	-0.0827636	-0.420528	0.790852	0.441746	0.646849	0.26647	0.626018	1.04371	0.343776
O00566	MPP10_HUMAN	MPHOSPH10 MPP10	0.0999044	0.15596	0.019405	0.0439006	0.0329746	0.304402	0.00397153	0.0446747	0.00630199	0.0414454	0.214296	0.0327641	0.0832386	0.155972	0.0190472	0.0418893	0.0319435	0.29749	0.00387598	0.0403983	0.00630005	0.0402978	0.239456	0.0400917	-0.166818	7.7973e-05	-0.0184382	-0.0458144	-0.0312704	-0.022709	-0.0240575	-0.0957238	-0.00030805	-0.0276907	0.117411	0.223646
O00571	DDX3X_HUMAN	DDX3X DBX DDX3	0.0490067	0.222458	0.019933	0.058813	0.0322224	0.198717	0.00442238	0.0409358	0.00752898	0.0473405	0.238717	0.0799052	0.04626	0.210196	0.0197829	0.0547374	0.032054	0.195191	0.00448248	0.0400139	0.00753082	0.0441492	0.25984	0.0857621	-0.0560473	-0.0551224	-0.00753082	-0.0692991	-0.00522498	-0.0177427	0.0135902	-0.0225219	0.000244695	-0.0674123	0.0884876	0.0732982
O00584	RNT2_HUMAN	RNASET2 RNASE6PL	0.0448237	0.24449	0.0210999	0.0698609	0.0425029	0.142732	0.00421855	0.0302445	0.00837443	0.0399528	0.241225	0.110475	0.040884	0.230617	0.0186915	0.0589518	0.0390422	0.140362	0.00459204	0.0295826	0.00803713	0.0369476	0.277416	0.114876	-0.0878928	-0.0567423	-0.114142	-0.156155	-0.0814211	-0.016607	0.0885359	-0.021884	-0.0402782	-0.0752183	0.150029	0.0398374
O00590	ACKR2_HUMAN	ACKR2 CCBP2 CCR10 CMKBR9 D6	0.0420215	0.244037	0.017275	0.075401	0.031269	0.134478	0.00447021	0.0326684	0.00779069	0.0412851	0.247939	0.121365	0.0396487	0.227201	0.0166646	0.0770293	0.0312796	0.138961	0.00493492	0.0393993	0.00774403	0.033006	0.268417	0.115714	-0.0564655	-0.0689908	-0.0353337	0.0215955	0.000339544	0.0333362	0.103958	0.206036	-0.00598943	-0.200535	0.0825932	-0.0465569
O00592	PODXL_HUMAN	PODXL PCLP PCLP1	0.0510488	0.221954	0.0400295	0.0749389	0.0746083	0.101207	0.00574905	0.033877	0.011534	0.0370877	0.153196	0.194769	0.0522737	0.211645	0.0489419	0.0680979	0.0480913	0.0891869	0.00466348	0.0234505	0.0106586	0.0279964	0.190529	0.224465	0.0239934	-0.0464484	0.222646	-0.0912872	-0.355416	-0.118767	-0.188826	-0.307776	-0.0758984	-0.24513	0.243692	0.152469
O00623	PEX12_HUMAN	PEX12 PAF3	0.0345394	0.415541	0.0122242	0.166745	0.0183964	0.0563383	0.0136271	0.0173846	0.00603188	0.0183022	0.174717	0.0661539	0.0312146	0.419924	0.0126966	0.0926769	0.0228105	0.061176	0.0120643	0.0193969	0.0061004	0.0164846	0.227248	0.0782063	-0.09626	0.0105497	0.0386446	-0.444199	0.239949	0.0858698	-0.114686	0.115754	0.0113606	-0.0993135	0.300667	0.182188
O00625	PIR_HUMAN	PIR	0.0407667	0.251608	0.0178179	0.0638438	0.0325068	0.132608	0.00442284	0.0293336	0.00793708	0.0353302	0.268929	0.114897	0.039485	0.234626	0.0178029	0.0579788	0.0330877	0.136181	0.00452386	0.0298079	0.00787673	0.0334584	0.288131	0.117041	-0.0314388	-0.0674913	-0.000846991	-0.0918652	0.017868	0.0269405	0.0228416	0.0161721	-0.00760313	-0.0529803	0.0714018	0.0186648
O00628	PEX7_HUMAN	PEX7 PTS2R	0.0571709	0.237535	0.0133676	0.0551503	0.0135572	0.125393	0.00610707	0.0177891	0.00732934	0.241729	0.183823	0.0410472	0.0533985	0.217976	0.0153623	0.041833	0.0142564	0.161043	0.00445249	0.0177429	0.00778063	0.2032	0.210532	0.0524231	-0.0659841	-0.082341	0.149214	-0.241473	0.0515742	0.284302	-0.270928	-0.00259845	0.0615737	-0.159392	0.145294	0.277143
O00629	IMA3_HUMAN	KPNA4 QIP1	0.0460639	0.219493	0.0193006	0.0553538	0.0251261	0.213187	0.00394611	0.0333418	0.00671805	0.0471983	0.265708	0.0645637	0.0450649	0.189891	0.0230041	0.0472103	0.0245537	0.222625	0.00379421	0.031857	0.00637547	0.0428353	0.304184	0.0586041	-0.0216877	-0.134862	0.191881	-0.147117	-0.0227808	0.0442692	-0.0384918	-0.0445314	-0.0509939	-0.0924383	0.144809	-0.0923061
O00712	NFIB_HUMAN	NFIB	0.047167	0.192828	0.0221202	0.0519677	0.0175691	0.210391	0.00351396	0.0280924	0.00619305	0.0645612	0.303128	0.052469	0.0454213	0.180195	0.0190713	0.0474368	0.0194144	0.21805	0.00364677	0.0315952	0.00614316	0.0580444	0.317931	0.0530509	-0.0370104	-0.0655114	-0.137833	-0.0871856	0.105031	0.0364032	0.0377952	0.124688	-0.00805596	-0.100939	0.0488333	0.0110907
O00743	PPP6_HUMAN	PPP6C PPP6	0.046234	0.237277	0.0188333	0.0621176	0.0338722	0.183978	0.00481071	0.0394581	0.00786559	0.0491463	0.22634	0.0900668	0.0440047	0.223578	0.0190107	0.0576291	0.0341884	0.181419	0.00466097	0.0380203	0.00778181	0.045999	0.248182	0.0955267	-0.0482168	-0.0577353	0.00941832	-0.0722585	0.00933778	-0.0139104	-0.0311252	-0.0364375	-0.0106513	-0.0640401	0.0964973	0.0606214
O00746	NDKM_HUMAN	NME4 NM23D	0.0258088	0.112192	0.0073151	0.0184371	0.0146523	0.0631149	0.00451256	0.606455	0.00415049	0.0134073	0.100889	0.0290657	0.0238717	0.0951484	0.00698301	0.0188484	0.0178106	0.0579726	0.00457645	0.634872	0.00384094	0.0113884	0.0961342	0.0285531	-0.0750559	-0.151914	-0.0453979	0.0223075	0.215548	-0.0814762	0.0141575	0.0468586	-0.0745824	-0.150583	-0.0471296	-0.0176376
O00750	P3C2B_HUMAN	PIK3C2B	0.0474717	0.219538	0.0209664	0.0756074	0.0389213	0.179427	0.00451452	0.0268291	0.0100354	0.0501068	0.175336	0.151246	0.0451935	0.219932	0.0202269	0.0651576	0.0368414	0.166371	0.00460611	0.0341059	0.00893137	0.041268	0.234563	0.122803	-0.0479894	0.00179383	-0.0352736	-0.138211	-0.0534388	-0.0727645	0.020287	0.271227	-0.110013	-0.176399	0.337792	-0.188059
O00757	F16P2_HUMAN	FBP2	0.0407667	0.251608	0.0178179	0.0638438	0.0325068	0.132608	0.00442284	0.0293336	0.00793708	0.0353302	0.268929	0.114897	0.039485	0.234626	0.0178029	0.0579788	0.0330877	0.136181	0.00452386	0.0298079	0.00787673	0.0334584	0.288131	0.117041	-0.0314388	-0.0674913	-0.000846991	-0.0918652	0.017868	0.0269405	0.0228416	0.0161721	-0.00760313	-0.0529803	0.0714018	0.0186648
O00762	UBE2C_HUMAN	UBE2C UBCH10	0.0475789	0.214227	0.0169266	0.0515636	0.0313541	0.219807	0.00520599	0.0444217	0.00811181	0.0838506	0.215687	0.0612662	0.0449093	0.197883	0.0148245	0.036301	0.021206	0.262699	0.00521487	0.0344157	0.00746673	0.111904	0.213874	0.0493025	-0.0561099	-0.0762908	-0.12419	-0.295996	-0.323661	0.195134	0.00170506	-0.225249	-0.0795229	0.334563	-0.00840683	-0.195274
O00763	ACACB_HUMAN	ACACB ACC2 ACCB	0.0520066	0.238735	0.0195584	0.0583301	0.0300079	0.196968	0.00385615	0.0361849	0.00723107	0.0443159	0.216381	0.096425	0.0531585	0.206739	0.018582	0.0513551	0.0329247	0.220621	0.00409076	0.047652	0.00709069	0.0394118	0.231306	0.0870683	0.0221482	-0.134024	-0.0499191	-0.119577	0.0972	0.120086	0.0608406	0.316903	-0.0194133	-0.110661	0.0689762	-0.0970363
O00764	PDXK_HUMAN	PDXK C21orf124 C21orf97 PKH PNK PRED79	0.0524694	0.22327	0.0223158	0.0515115	0.0327659	0.216052	0.00412004	0.0450657	0.00724181	0.0441896	0.239605	0.0613934	0.0538048	0.196091	0.0207037	0.0493692	0.0331432	0.235212	0.00426943	0.0498096	0.00730585	0.0431204	0.242899	0.0642718	0.0254498	-0.121732	-0.0722442	-0.0415892	0.011513	0.0886815	0.0362587	0.105265	0.00884258	-0.0241947	0.0137512	0.046883
O00767	ACOD_HUMAN	SCD	0.0487349	0.220913	0.021561	0.118111	0.0535606	0.128705	0.00516821	0.03241	0.00997632	0.0353234	0.197612	0.127925	0.0442561	0.218323	0.021114	0.0925324	0.0403077	0.145007	0.00500589	0.0337167	0.00878991	0.0344908	0.237698	0.118759	-0.0919008	-0.0117242	-0.0207308	-0.216562	-0.247438	0.126661	-0.031406	0.0403161	-0.118923	-0.0235691	0.202849	-0.0716499
O14492	SH2B2_HUMAN	SH2B2 APS	0.0523959	0.176678	0.0206893	0.13184	0.0310786	0.082931	0.00453849	0.0136651	0.0170944	0.0260994	0.0935001	0.34949	0.0502629	0.206317	0.0195112	0.102625	0.0379464	0.107535	0.00484274	0.0205195	0.0151849	0.0264573	0.154024	0.254774	-0.0407098	0.167759	-0.0569436	-0.221597	0.22098	0.296686	0.0670358	0.501595	-0.111708	0.0137149	0.647318	-0.271013
O14493	CLD4_HUMAN	CLDN4 CPER CPETR1 WBSCR8	0.0407667	0.251608	0.0178179	0.0638438	0.0325068	0.132608	0.00442284	0.0293336	0.00793708	0.0353302	0.268929	0.114897	0.0315465	0.141155	0.0132722	0.0331485	0.0413414	0.0810289	0.00398524	0.0212524	0.01329	0.020594	0.546462	0.0529243	-0.22617	-0.438988	-0.25512	-0.480787	0.271775	-0.388959	-0.098939	-0.275492	0.674414	-0.4171	1.032	-0.539375
O14495	PLPP3_HUMAN	PLPP3 LPP3 PPAP2B	0.0543987	0.216089	0.0194817	0.119562	0.0521468	0.106482	0.00491411	0.0319213	0.0115487	0.0397901	0.177493	0.166172	0.0700492	0.193259	0.021134	0.111869	0.0435088	0.100378	0.00482231	0.0302372	0.0126422	0.0382092	0.171458	0.202433	0.2877	-0.105651	0.0848128	-0.0643484	-0.165648	-0.0573222	-0.0186803	-0.0527586	0.0946888	-0.0397298	-0.034003	0.218216
O14503	BHE40_HUMAN	BHLHE40 BHLHB2 DEC1 SHARP2 STRA13	0.0412092	0.238923	0.0175376	0.0541702	0.0187128	0.199667	0.00533564	0.0217535	0.00615766	0.0496241	0.282957	0.0639523	0.0385462	0.230175	0.0159028	0.0546516	0.024228	0.178668	0.0113853	0.0260215	0.00669964	0.0377421	0.295675	0.0803052	-0.0646218	-0.0366164	-0.0932196	0.00888733	0.294727	-0.105173	1.13382	0.196202	0.0880177	-0.23944	0.0449492	0.255704
O14512	SOCS7_HUMAN	SOCS7 NAP4 SOCS6	0.0394722	0.127878	0.013932	0.0532072	0.384492	0.0712703	0.00465483	0.0140341	0.00875099	0.0184012	0.18521	0.0786964	0.00621052	0.00954233	0.00181139	0.0076528	0.926726	0.00839791	0.00163932	0.0014522	0.00278476	0.00198399	0.0230503	0.00874853	-0.842661	-0.92538	-0.869983	-0.85617	1.41026	-0.882168	-0.647823	-0.896524	-0.681778	-0.892181	-0.875545	-0.888832
O14514	AGRB1_HUMAN	ADGRB1 BAI1	0.0514668	0.253428	0.0174486	0.0844099	0.0423209	0.0728374	0.00449738	0.0188693	0.00924404	0.0780762	0.215071	0.152331	0.0512109	0.24298	0.0183504	0.0681826	0.0340806	0.0887959	0.00483411	0.0214541	0.00937666	0.0856268	0.237133	0.137975	-0.00497195	-0.0412245	0.0516817	-0.192244	-0.194711	0.219098	0.0748724	0.13698	0.0143459	0.0967093	0.10258	-0.0942424
O14519	CDKA1_HUMAN	CDK2AP1 CDKAP1 DOC1	0.0460888	0.191451	0.0183327	0.0558845	0.0172252	0.234023	0.00369551	0.0297071	0.00573067	0.0532974	0.301293	0.0432713	0.0448029	0.190535	0.0185252	0.0519582	0.0210172	0.2228	0.00380387	0.0318396	0.00609362	0.0485837	0.305686	0.0543542	-0.0279006	-0.00478115	0.010503	-0.0702576	0.220146	-0.0479565	0.0293211	0.0717821	0.0633349	-0.0884421	0.0145804	0.256125
O14522	PTPRT_HUMAN	PTPRT KIAA0283	0.00790171	0.00575861	0.00131975	0.00450054	0.0184995	0.00352315	0.00263633	0.939422	0.00136425	0.000966002	0.00863908	0.00546941	0.0710876	0.0936401	0.018978	0.0611881	0.268898	0.0654798	0.00600304	0.214161	0.0123951	0.0153646	0.0851451	0.0876595	7.99649	15.2609	13.38	12.5957	13.5354	17.5856	1.27704	-0.772029	8.08566	14.9053	8.85581	15.0272
O14526	FCHO1_HUMAN	FCHO1 KIAA0290	0.0490396	0.124308	0.041714	0.10204	0.0193911	0.0445921	0.0038883	0.0450566	0.0397485	0.0159571	0.0518121	0.462453	0.0455857	0.115024	0.0356259	0.0872877	0.0205157	0.0522218	0.00393911	0.0355415	0.0328218	0.0166354	0.0517085	0.503093	-0.0704311	-0.0746836	-0.14595	-0.144571	0.0579954	0.1711	0.0130675	-0.211181	-0.174263	0.0425097	-0.00200072	0.0878788
O14530	TXND9_HUMAN	TXNDC9 APACD	0.0512188	0.243337	0.0170776	0.0559466	0.0192119	0.178251	0.00438437	0.0274551	0.00765808	0.119765	0.211364	0.0643302	0.0469637	0.223009	0.0179537	0.0536307	0.0217983	0.190772	0.00431038	0.0307235	0.00768563	0.0903992	0.239173	0.0735809	-0.0830763	-0.0835382	0.0513004	-0.0413944	0.134625	0.0702414	-0.0168767	0.119045	0.00359735	-0.245196	0.131569	0.1438
O14548	COX7R_HUMAN	COX7A2L COX7AR COX7RP	0.0168673	0.0833327	0.00540305	0.0156133	0.0234391	0.0291912	0.0042089	0.702022	0.00473472	0.00747402	0.0807295	0.026984	0.0166779	0.0732626	0.00555812	0.0144517	0.0266707	0.0289816	0.00442955	0.712285	0.00515127	0.00708157	0.0745939	0.0308561	-0.0112288	-0.120842	0.0287002	-0.0743985	0.137872	-0.00718277	0.0524248	0.014619	0.0879761	-0.0525086	-0.0760011	0.143495
O14556	G3PT_HUMAN	GAPDHS GAPD2 GAPDH2 GAPDS HSD-35 HSD35	0.040009	0.238761	0.0179272	0.0722571	0.0275293	0.139069	0.00430072	0.0347339	0.00748934	0.0369474	0.276119	0.104857	0.0386441	0.216569	0.0173673	0.0649253	0.0272233	0.148895	0.00436725	0.0361452	0.00735803	0.0341405	0.301736	0.102629	-0.0341156	-0.0929477	-0.0312315	-0.101468	-0.0111183	0.0706526	0.0154704	0.0406333	-0.0175327	-0.0759689	0.0927771	-0.0212462
O14558	HSPB6_HUMAN	HSPB6	0.0938459	0.259907	0.0474765	0.0461116	0.0235395	0.0694758	0.00644489	0.0153906	0.00757917	0.0277261	0.216946	0.185557	0.104177	0.226617	0.0527925	0.0445585	0.0268559	0.0620444	0.00608974	0.0164772	0.0069577	0.0243443	0.271983	0.157103	0.110082	-0.128085	0.111973	-0.033681	0.140885	-0.106964	-0.0551056	0.0705983	-0.081997	-0.121973	0.25369	-0.153341
O14561	ACPM_HUMAN	NDUFAB1	0.0142151	0.0864044	0.00448558	0.0110037	0.0102644	0.0334194	0.0049452	0.724666	0.00286996	0.00685978	0.0667417	0.0341249	0.0146326	0.094708	0.00451595	0.0094257	0.0092289	0.0319814	0.00473323	0.734436	0.00273753	0.00621935	0.0541471	0.033234	0.0293654	0.0961015	0.0067698	-0.143405	-0.10088	-0.0430289	-0.0428639	0.0134826	-0.0461449	-0.0933603	-0.188707	-0.0261071
O14576	DC1I1_HUMAN	DYNC1I1 DNCI1 DNCIC1	0.070326	0.269987	0.020407	0.0763352	0.0184823	0.0995405	0.00501664	0.0270407	0.00897685	0.147648	0.184045	0.0721948	0.061911	0.250489	0.0202888	0.064168	0.0210478	0.118373	0.00515359	0.0289364	0.00855509	0.12484	0.211488	0.0847494	-0.119658	-0.0722181	-0.00579585	-0.159391	0.138808	0.189197	0.0272988	0.0701071	-0.0469833	-0.15448	0.149112	0.1739
O14579	COPE_HUMAN	COPE	0.0485685	0.233789	0.019597	0.0701793	0.0381745	0.179917	0.00457209	0.0425441	0.00778228	0.0449862	0.224964	0.0849262	0.0457533	0.214539	0.019485	0.0627433	0.0375565	0.181767	0.00456841	0.0407062	0.00774324	0.0423502	0.252242	0.0905454	-0.057963	-0.0823375	-0.00571383	-0.105956	-0.0161911	0.01028	-0.000805106	-0.0431998	-0.00501733	-0.0585957	0.121258	0.066166
O14593	RFXK_HUMAN	RFXANK ANKRA1 RFXB	0.0776757	0.216224	0.0245223	0.0841261	0.131831	0.122249	0.00496427	0.0346535	0.00930237	0.0518478	0.160359	0.0822446	0.0743671	0.169132	0.0235376	0.0948035	0.127056	0.147798	0.00495676	0.0619412	0.00930467	0.035987	0.178206	0.0729102	-0.0425956	-0.217795	-0.0401551	0.126922	-0.0362198	0.20899	-0.0015137	0.787446	0.000247062	-0.305911	0.111296	-0.113495
O14599	VCY2_HUMAN	BPY2 BPY2A VCY2 VCY2A; BPY2B VCY2B; BPY2C VCY2C	0.0407667	0.251608	0.0178179	0.0638438	0.0325068	0.132608	0.00442284	0.0293336	0.00793708	0.0353302	0.268929	0.114897	0.039485	0.234626	0.0178029	0.0579788	0.0330877	0.136181	0.00452386	0.0298079	0.00787673	0.0334584	0.288131	0.117041	-0.0314388	-0.0674913	-0.000846991	-0.0918652	0.017868	0.0269405	0.0228416	0.0161721	-0.00760313	-0.0529803	0.0714018	0.0186648
O14613	BORG1_HUMAN	CDC42EP2 BORG1 CEP2	0.0646493	0.205418	0.0422539	0.111824	0.0372123	0.0863877	0.00448598	0.0225709	0.0104464	0.0285365	0.153985	0.23223	0.0603846	0.202194	0.0359318	0.101842	0.038405	0.0996878	0.00466844	0.0245584	0.00971099	0.0295905	0.172696	0.22033	-0.0659654	-0.015693	-0.149623	-0.0892657	0.032052	0.153959	0.0406732	0.0880557	-0.0703942	0.0369342	0.121513	-0.0512427
O14618	CCS_HUMAN	CCS	0.0407667	0.251608	0.0178179	0.0638438	0.0325068	0.132608	0.00442284	0.0293336	0.00793708	0.0353302	0.268929	0.114897	0.039485	0.234626	0.0178029	0.0579788	0.0330877	0.136181	0.00452386	0.0298079	0.00787673	0.0334584	0.288131	0.117041	-0.0314388	-0.0674913	-0.000846991	-0.0918652	0.017868	0.0269405	0.0228416	0.0161721	-0.00760313	-0.0529803	0.0714018	0.0186648
O14646	CHD1_HUMAN	CHD1	0.0507302	0.210652	0.019586	0.0567144	0.0315754	0.217015	0.0042434	0.0437809	0.00723033	0.0473611	0.239971	0.0711402	0.0475457	0.201132	0.0192683	0.0519822	0.0313233	0.212812	0.00425831	0.0426359	0.00712533	0.0446223	0.261829	0.0754658	-0.0627725	-0.0451958	-0.0162168	-0.0834381	-0.0079846	-0.0193688	0.00351374	-0.0261532	-0.0145217	-0.0578278	0.0910885	0.0608031
O14647	CHD2_HUMAN	CHD2	0.0584015	0.179365	0.0186781	0.0448167	0.0250519	0.307306	0.00356836	0.0494421	0.00666581	0.0360249	0.21588	0.0547998	0.0514472	0.175271	0.0181085	0.0438706	0.0275881	0.28713	0.00387183	0.049212	0.00666182	0.0352406	0.235927	0.0656706	-0.119078	-0.0228225	-0.030497	-0.0211121	0.101237	-0.0656542	0.0850429	-0.00465421	-0.000598157	-0.0217701	0.0928643	0.198373
O14653	GOSR2_HUMAN	GOSR2 GS27	0.0504242	0.225563	0.0156202	0.180846	0.0793059	0.042946	0.00551647	0.0182212	0.0122351	0.0151277	0.100478	0.253717	0.0447337	0.220131	0.0153805	0.170661	0.0603378	0.039269	0.00537896	0.0159906	0.0125372	0.0128017	0.0975238	0.305255	-0.112852	-0.024081	-0.0153443	-0.0563173	-0.239176	-0.0856193	-0.0249273	-0.122419	0.0246925	-0.15376	-0.0293979	0.20313
O14656	TOR1A_HUMAN	TOR1A DQ2 DYT1 TA TORA	0.0600482	0.182978	0.0320488	0.0645021	0.054294	0.156498	0.00432697	0.117074	0.0101745	0.0588758	0.176437	0.0827424	0.0666595	0.189043	0.0411082	0.0555133	0.0459823	0.148028	0.0039397	0.0558286	0.00932704	0.0572183	0.22051	0.106841	0.1101	0.0331443	0.282673	-0.139357	-0.153086	-0.0541186	-0.0895021	-0.523136	-0.0832957	-0.0281535	0.249799	0.291253
O14657	TOR1B_HUMAN	TOR1B DQ1 FKSG18	0.0529855	0.203775	0.0222749	0.0592565	0.0541945	0.147278	0.00438267	0.0411687	0.0100709	0.0913778	0.228183	0.0850522	0.0491018	0.200431	0.0230296	0.0594481	0.0499189	0.156893	0.00441416	0.0407666	0.0096773	0.0606546	0.245151	0.100514	-0.0732965	-0.016412	0.0338799	0.00323478	-0.0788947	0.0652843	0.00718532	-0.00976709	-0.0390819	-0.336222	0.0743609	0.181793
O14662	STX16_HUMAN	STX16	0.0403038	0.168891	0.0131452	0.148439	0.0356336	0.022396	0.00456138	0.00966142	0.03026	0.00970429	0.0490164	0.467989	0.0469754	0.229102	0.0157859	0.108475	0.053354	0.0418645	0.00538064	0.0141657	0.0988734	0.0136903	0.118831	0.253503	0.165532	0.35651	0.200887	-0.269228	0.497298	0.869283	0.179608	0.46621	2.26747	0.41075	1.42431	-0.458315
O14672	ADA10_HUMAN	ADAM10 KUZ MADM	0.055455	0.192818	0.0198445	0.0798583	0.145823	0.0756451	0.00476573	0.0185633	0.0314475	0.0201036	0.124858	0.230817	0.0520552	0.204342	0.0189952	0.074358	0.0774857	0.057365	0.00508403	0.0138324	0.0600678	0.0157189	0.137044	0.283651	-0.0613064	0.05977	-0.0427967	-0.0688749	-0.468633	-0.241657	0.0667896	-0.254848	0.910097	-0.218102	0.0975983	0.228897
O14678	ABCD4_HUMAN	ABCD4 PXMP1L	0.0411987	0.24845	0.0177938	0.0652972	0.0336834	0.125228	0.00447382	0.0276337	0.00802295	0.0329318	0.257533	0.137753	0.0403253	0.229752	0.0177147	0.0591743	0.0338085	0.120715	0.00474291	0.0265362	0.00794278	0.0293946	0.267539	0.162354	-0.021199	-0.0752567	-0.00444453	-0.0937689	0.00371423	-0.0360359	0.0601471	-0.0397192	-0.00999256	-0.107409	0.0388513	0.178586
O14681	EI24_HUMAN	EI24 PIG8	0.00513504	0.00959101	0.00149968	0.00672436	0.939576	0.00425029	0.000837702	0.00157778	0.00307514	0.00149356	0.00794142	0.0182983	0.0681942	0.0785935	0.0178079	0.0642567	0.467679	0.0475854	0.00626765	0.0544179	0.0147033	0.015837	0.082002	0.0826555	12.2802	7.1945	10.8745	8.55581	-0.502245	10.1958	6.48196	33.4902	3.78136	9.60351	9.32586	3.51712
O14713	ITBP1_HUMAN	ITGB1BP1 ICAP1	0.0511847	0.231153	0.0182684	0.0657085	0.0304697	0.145523	0.00449709	0.0965999	0.0075815	0.0336429	0.210508	0.104863	0.0515786	0.194347	0.0183722	0.0621257	0.0264114	0.150558	0.00482319	0.119759	0.0077036	0.0319554	0.210772	0.121595	0.00769618	-0.159231	0.00568025	-0.0545258	-0.133193	0.0345995	0.0725136	0.239742	0.0161052	-0.0501612	0.00125292	0.159559
O14737	PDCD5_HUMAN	PDCD5 TFAR19	0.053251	0.152946	0.016267	0.116161	0.0171423	0.332387	0.0037316	0.0219881	0.00607561	0.0541652	0.179164	0.0467214	0.0434265	0.176671	0.0149582	0.0805732	0.0176274	0.322102	0.00364388	0.0204851	0.00552705	0.0378775	0.222824	0.0542841	-0.184494	0.155123	-0.0804592	-0.306364	0.0282987	-0.0309419	-0.0235068	-0.0683563	-0.0902892	-0.300705	0.243682	0.161869
O14744	ANM5_HUMAN	PRMT5 HRMT1L5 IBP72 JBP1 SKB1	0.04826	0.222948	0.018768	0.0559046	0.0281007	0.204802	0.00416718	0.0351119	0.00688622	0.0473505	0.258758	0.068944	0.046255	0.210282	0.0187579	0.051503	0.0282518	0.203674	0.00421081	0.0352623	0.00691065	0.0437049	0.277604	0.0735842	-0.0415463	-0.0568105	-0.000539941	-0.0787329	0.0053762	-0.00550634	0.0104696	0.00428402	0.00354754	-0.0769924	0.0728327	0.0673042
O14746	TERT_HUMAN	TERT EST2 TCS1 TRT	0.0473071	0.207694	0.0174539	0.0646608	0.0286611	0.212664	0.00380332	0.0327487	0.00763722	0.0540365	0.240237	0.0830963	0.0453151	0.210334	0.0180566	0.0599942	0.0307137	0.194346	0.00399989	0.0315997	0.0079037	0.0480878	0.255882	0.0937666	-0.0421075	0.0127146	0.034529	-0.0721704	0.0716176	-0.0861359	0.0516859	-0.0350861	0.0348923	-0.110088	0.0651228	0.128409
O14757	CHK1_HUMAN	CHEK1 CHK1	0.0463326	0.219817	0.0195959	0.0610574	0.0244334	0.189358	0.00397768	0.0270367	0.00742689	0.0628749	0.266559	0.0715311	0.0440947	0.206485	0.018901	0.0554614	0.0250282	0.19708	0.00400947	0.0284055	0.00714563	0.057805	0.280389	0.0751962	-0.0483021	-0.0606541	-0.0354607	-0.0916524	0.0243447	0.0407808	0.00799396	0.0506271	-0.0378699	-0.0806348	0.0518841	0.051239
O14773	TPP1_HUMAN	TPP1 CLN2 GIG1 UNQ267/PRO304	0.0459343	0.183226	0.0181766	0.0813391	0.0682664	0.0693689	0.00481929	0.0312937	0.194993	0.0278782	0.140664	0.13404	0.0528044	0.194529	0.0219083	0.0577344	0.0444714	0.163888	0.00483815	0.0402471	0.0504418	0.0431279	0.245342	0.0806673	0.149563	0.061689	0.205299	-0.290201	-0.348561	1.36256	0.00391206	0.28611	-0.741315	0.547012	0.744169	-0.398186
O14775	GNB5_HUMAN	GNB5	0.0497342	0.232082	0.0180801	0.0460695	0.0215197	0.207218	0.00458207	0.0234536	0.0077537	0.0981403	0.224211	0.0671561	0.0484782	0.192609	0.018575	0.043925	0.021448	0.252601	0.00471901	0.0260167	0.00744118	0.0810169	0.239956	0.0632146	-0.0252531	-0.170083	0.0273736	-0.0465497	-0.00333047	0.219009	0.0298872	0.109283	-0.0403051	-0.174479	0.070226	-0.0586924
O14777	NDC80_HUMAN	NDC80 HEC HEC1 KNTC2	0.038284	0.284482	0.0151692	0.0720764	0.0156254	0.153383	0.00372827	0.0206918	0.00571221	0.0603546	0.274411	0.0560822	0.0375822	0.268522	0.0162231	0.0612719	0.0166688	0.166195	0.0037762	0.0219657	0.00583874	0.0527786	0.290243	0.0589349	-0.0183313	-0.0561031	0.0694793	-0.149904	0.0667746	0.0835306	0.012854	0.0615649	0.0221508	-0.125524	0.057695	0.0508662
O14786	NRP1_HUMAN	NRP1 NRP VEGF165R	0.0597408	0.18862	0.021934	0.0603338	0.0383523	0.208745	0.00448233	0.0237367	0.00771342	0.0384826	0.148815	0.199044	0.0550657	0.177629	0.0210304	0.0595038	0.0405053	0.149824	0.0050069	0.0254864	0.00943494	0.0286611	0.141295	0.286558	-0.0782567	-0.0582726	-0.0411943	-0.0137571	0.0561355	-0.282264	0.117032	0.0737125	0.223185	-0.255218	-0.0505312	0.439672
O14795	UN13B_HUMAN	UNC13B UNC13	0.0414397	0.247268	0.0197894	0.0661237	0.0332822	0.141103	0.00438237	0.0299656	0.00868278	0.0371528	0.254211	0.1166	0.0398282	0.231856	0.0194883	0.0596854	0.033418	0.140327	0.0044841	0.0293593	0.0089206	0.0351588	0.279458	0.118017	-0.0388886	-0.0623276	-0.0152113	-0.097368	0.00408099	-0.00550068	0.0232143	-0.0202342	0.0273901	-0.0536693	0.0993153	0.0121492
O14817	TSN4_HUMAN	TSPAN4 NAG2 TM4SF7	0.0256577	0.0506018	0.0103967	0.0379662	0.0228336	0.0223501	0.00213377	0.00522885	0.00989929	0.00957468	0.0183149	0.785042	0.0405937	0.1031	0.0165104	0.0474194	0.0463323	0.0445925	0.00345374	0.0101596	0.013304	0.0149616	0.0440564	0.615517	0.582129	1.03747	0.588036	0.248989	1.02913	0.995176	0.618605	0.942988	0.343934	0.562624	1.4055	-0.215945
O14818	PSA7_HUMAN	PSMA7 HSPC	0.0467741	0.244685	0.0180603	0.0688254	0.0537821	0.137878	0.00622026	0.0378268	0.00792244	0.0516177	0.233474	0.0929342	0.0449616	0.229524	0.0181422	0.0633907	0.0491718	0.145536	0.00555427	0.0367171	0.00771309	0.04949	0.252209	0.0975902	-0.0387518	-0.0619586	0.00453707	-0.0789647	-0.0857215	0.055544	-0.107068	-0.0293375	-0.0264246	-0.04122	0.0802422	0.0501
O14827	RGRF2_HUMAN	RASGRF2 GRF2	0.0407667	0.251608	0.0178179	0.0638438	0.0325068	0.132608	0.00442284	0.0293336	0.00793708	0.0353302	0.268929	0.114897	0.039485	0.234626	0.0178029	0.0579788	0.0330877	0.136181	0.00452386	0.0298079	0.00787673	0.0334584	0.288131	0.117041	-0.0314388	-0.0674913	-0.000846991	-0.0918652	0.017868	0.0269405	0.0228416	0.0161721	-0.00760313	-0.0529803	0.0714018	0.0186648
O14832	PAHX_HUMAN	PHYH PAHX	0.0400761	0.253948	0.0158112	0.0674742	0.0262538	0.144198	0.00695671	0.0272762	0.00751845	0.0607066	0.250555	0.0992262	0.0416767	0.244572	0.0166876	0.056861	0.0265848	0.15307	0.00456156	0.0288742	0.00721457	0.045028	0.284619	0.0902503	0.0399403	-0.0369232	0.0554316	-0.157293	0.0126081	0.0615316	-0.344293	0.0585874	-0.0404181	-0.258268	0.135956	-0.0904589
O14862	AIM2_HUMAN	AIM2	0.0247676	0.499433	0.0103094	0.0220636	0.0104113	0.128235	0.00317659	0.0106138	0.00464359	0.0142312	0.253368	0.0187467	0.0230001	0.474506	0.0100977	0.0183615	0.00950167	0.130193	0.00311688	0.00927856	0.00435321	0.012415	0.286202	0.0189747	-0.0713629	-0.0499117	-0.0205365	-0.167792	-0.0873654	0.0152682	-0.0187979	-0.125804	-0.0625337	-0.127626	0.12959	0.0121659
O14867	BACH1_HUMAN	BACH1	0.043038	0.190023	0.0165397	0.0708787	0.0174113	0.205747	0.00410802	0.0315915	0.0060243	0.0486826	0.312622	0.0533341	0.0415467	0.194473	0.0175381	0.056572	0.0229267	0.185175	0.00403565	0.0402498	0.00656822	0.0426135	0.317924	0.0703781	-0.0346506	0.0234196	0.0603631	-0.201847	0.316773	-0.0999893	-0.0176181	0.274071	0.0902887	-0.124667	0.0169586	0.319572
O14874	BCKD_HUMAN	BCKDK	0.0460628	0.220188	0.0179581	0.0662137	0.0453449	0.168104	0.00483458	0.0634862	0.00827505	0.0410237	0.234345	0.0841633	0.0435349	0.20958	0.0173293	0.0616592	0.0360743	0.165573	0.005155	0.0669494	0.00811018	0.0474312	0.252079	0.0865241	-0.0548803	-0.0481785	-0.0350163	-0.0687837	-0.204446	-0.0150573	0.0662774	0.0545503	-0.0199231	0.156188	0.0756757	0.0280511
O14879	IFIT3_HUMAN	IFIT3 CIG-49 IFI60 IFIT4 ISG60	0.0607692	0.275463	0.0180291	0.0702962	0.0494909	0.100743	0.00433684	0.0764068	0.00712082	0.029036	0.203119	0.105189	0.0514903	0.224601	0.0187497	0.0637791	0.0519656	0.131207	0.00460114	0.0656622	0.00799524	0.0371405	0.242813	0.0999958	-0.15269	-0.184644	0.0399667	-0.0927095	0.0500037	0.302385	0.0609444	-0.140623	0.122798	0.279116	0.195425	-0.0493684
O14893	GEMI2_HUMAN	GEMIN2 SIP1	0.0510364	0.256063	0.02084	0.0485743	0.0238688	0.203067	0.00370276	0.0313925	0.00625317	0.0473354	0.252445	0.0554214	0.0462048	0.226278	0.0196914	0.0505465	0.0289295	0.196073	0.00408189	0.0354906	0.00690145	0.0417186	0.272573	0.0715124	-0.0946702	-0.116323	-0.0551178	0.0406011	0.212021	-0.0344425	0.102392	0.130545	0.103673	-0.118659	0.0797311	0.290339
O14896	IRF6_HUMAN	IRF6	0.0407667	0.251608	0.0178179	0.0638438	0.0325068	0.132608	0.00442284	0.0293336	0.00793708	0.0353302	0.268929	0.114897	0.039485	0.234626	0.0178029	0.0579788	0.0330877	0.136181	0.00452386	0.0298079	0.00787673	0.0334584	0.288131	0.117041	-0.0314388	-0.0674913	-0.000846991	-0.0918652	0.017868	0.0269405	0.0228416	0.0161721	-0.00760313	-0.0529803	0.0714018	0.0186648
O14901	KLF11_HUMAN	KLF11 FKLF TIEG2	0.0437738	0.22004	0.0167575	0.0707516	0.0307246	0.148196	0.00494141	0.0317217	0.00736315	0.0386522	0.312664	0.0744141	0.0430149	0.196795	0.0160705	0.0565239	0.0188813	0.198003	0.00383151	0.025413	0.00647192	0.0357944	0.344798	0.054402	-0.0173383	-0.105638	-0.0409957	-0.201094	-0.385467	0.336089	-0.224612	-0.198877	-0.12104	-0.0739361	0.102776	-0.268929
O14907	TX1B3_HUMAN	TAX1BP3 TIP1	0.0380438	0.199769	0.0161024	0.0521486	0.0195824	0.155754	0.00372438	0.0178374	0.00641798	0.0440917	0.382412	0.0641163	0.0379712	0.206379	0.0177233	0.0541712	0.0253457	0.138279	0.00404766	0.0219566	0.0070343	0.0376564	0.367132	0.0823038	-0.00190762	0.0330885	0.100664	0.0387861	0.294312	-0.112195	0.0868025	0.230929	0.0960307	-0.145952	-0.0399582	0.283665
O14908	GIPC1_HUMAN	GIPC1 C19orf3 GIPC RGS19IP1	0.0458817	0.270635	0.0201976	0.145462	0.020785	0.0654041	0.00444023	0.0106972	0.00909075	0.0219558	0.122484	0.262966	0.0464751	0.252334	0.0229607	0.137543	0.0228328	0.0750821	0.00471848	0.0128799	0.00906753	0.0233383	0.132796	0.259972	0.0129322	-0.0676226	0.136803	-0.0544407	0.0985246	0.147973	0.0626661	0.204036	-0.00255391	0.0629664	0.0841896	-0.0113867
O14920	IKKB_HUMAN	IKBKB IKKB	0.0406651	0.274924	0.0190145	0.0593902	0.031381	0.132862	0.00432038	0.0335514	0.00904438	0.0389014	0.245967	0.109978	0.0406075	0.243895	0.0189781	0.0557055	0.0318662	0.146263	0.00437305	0.0323912	0.00877789	0.0384128	0.26302	0.11571	-0.00141775	-0.112866	-0.00191138	-0.0620428	0.0154619	0.100867	0.0121903	-0.0345796	-0.0294652	-0.0125614	0.0693309	0.0521122
O14924	RGS12_HUMAN	RGS12	0.156636	0.13805	0.0332674	0.0587609	0.0247733	0.220783	0.0103616	0.025172	0.0148796	0.141377	0.102387	0.0735513	0.0539147	0.136598	0.0174472	0.0436175	0.0203034	0.200114	0.00473289	0.0138624	0.00812414	0.0590863	0.126401	0.315798	-0.655797	-0.0105162	-0.475547	-0.257712	-0.180431	-0.093616	-0.543228	-0.449292	-0.454009	-0.582066	0.234535	3.29357
O14925	TIM23_HUMAN	TIMM23 TIM23	0.0699011	0.14962	0.0219958	0.065092	0.296746	0.0950059	0.00728224	0.0775451	0.0132591	0.0264081	0.102188	0.0749567	0.0429619	0.206049	0.0177793	0.0479591	0.0415369	0.238775	0.00535667	0.0868185	0.00802478	0.0309962	0.204094	0.0696484	-0.38539	0.37715	-0.191696	-0.263211	-0.860025	1.51327	-0.264419	0.119587	-0.394771	0.173736	0.997236	-0.0708182
O14936	CSKP_HUMAN	CASK LIN2	0.0495349	0.218346	0.0203574	0.0949289	0.0370739	0.0879567	0.00430582	0.0216356	0.00929706	0.0432606	0.17712	0.236183	0.0464982	0.213562	0.0203333	0.0750071	0.0309614	0.116992	0.00437072	0.0266725	0.00919481	0.0496745	0.206075	0.200658	-0.0613041	-0.0219098	-0.00118197	-0.20986	-0.164875	0.330111	0.0150722	0.232806	-0.0109987	0.148261	0.163479	-0.150414
O14949	QCR8_HUMAN	UQCRQ	0.0365125	0.188032	0.0132891	0.033903	0.0378863	0.0687167	0.00495989	0.372182	0.00702036	0.0205524	0.147315	0.0696312	0.0325771	0.148136	0.0123202	0.0284669	0.0337718	0.0649643	0.00510956	0.457161	0.00609094	0.0177298	0.120736	0.0729366	-0.107784	-0.212176	-0.0729147	-0.160343	-0.108601	-0.0546074	0.0301754	0.228328	-0.13239	-0.137335	-0.180424	0.0474697
O14964	HGS_HUMAN	HGS HRS	0.0417232	0.238723	0.0180681	0.074606	0.0313178	0.144786	0.0045284	0.0264177	0.00974988	0.0445873	0.231475	0.134018	0.0405656	0.230122	0.0180222	0.0677698	0.0309851	0.144092	0.00472912	0.025819	0.00976606	0.0411266	0.25364	0.133363	-0.0277439	-0.036032	-0.00254404	-0.0916304	-0.0106237	-0.00479044	0.0443241	-0.0226609	0.0016587	-0.0776152	0.0957558	-0.00488718
O14965	AURKA_HUMAN	AURKA AIK AIRK1 ARK1 AURA AYK1 BTAK IAK1 STK15 STK6	0.0466032	0.225123	0.0183876	0.0638689	0.030289	0.187933	0.00419663	0.0363087	0.00746289	0.051717	0.243576	0.0845343	0.0445893	0.211841	0.018615	0.0582017	0.030001	0.18801	0.00421038	0.0370946	0.0073566	0.0476817	0.265655	0.0867441	-0.0432135	-0.0589984	0.0123659	-0.0887316	-0.00950882	0.000411542	0.00327573	0.0216445	-0.0142426	-0.0780274	0.0906432	0.02614
O14966	RAB7L_HUMAN	RAB29 RAB7L1	0.0398083	0.180621	0.0297719	0.0821824	0.0571161	0.0440253	0.00800404	0.358944	0.0102184	0.0158162	0.0855712	0.0879217	0.0446454	0.201765	0.0318387	0.089449	0.0658733	0.0701892	0.00830899	0.204754	0.011081	0.0212556	0.128952	0.121888	0.121509	0.117064	0.0694208	0.0884207	0.153322	0.59429	0.0380991	-0.429566	0.0844126	0.343913	0.50696	0.386326
O14967	CLGN_HUMAN	CLGN	0.00126161	0.00213438	0.000626003	0.00423116	0.0122382	0.00149199	0.000102679	0.000912478	0.971791	0.000410612	0.00138744	0.00341285	0.0226292	0.0445458	0.011194	0.0404597	0.100487	0.0326918	0.00180536	0.0163742	0.634412	0.00962663	0.0350397	0.0507348	16.9368	19.8706	16.8817	8.56233	7.21093	20.9115	16.5826	16.9447	-0.347172	22.4446	24.255	13.8658
O14972	VP26C_HUMAN	VPS26C DCRA DSCR3 DSCRA	0.0312309	0.469367	0.0110931	0.106629	0.0102392	0.0706376	0.0047074	0.0147908	0.00584115	0.0262741	0.186883	0.062307	0.0345584	0.411237	0.0124861	0.0917258	0.0125928	0.0913327	0.00472013	0.0239096	0.00616231	0.0323324	0.212319	0.0666232	0.106545	-0.123848	0.125578	-0.139767	0.229864	0.292976	0.00270365	0.616521	0.0549826	0.230578	0.136111	0.0692726
O14974	MYPT1_HUMAN	PPP1R12A MBS MYPT1	0.0524149	0.225485	0.03659	0.072782	0.0308131	0.158987	0.00445273	0.0322166	0.00911466	0.0471524	0.208171	0.12182	0.0471555	0.214838	0.0282731	0.0615548	0.0313246	0.173029	0.00447013	0.0338934	0.00864442	0.0462116	0.238909	0.111696	-0.10034	-0.0472182	-0.227301	-0.154258	0.0165996	0.0883226	0.00390575	0.0520472	-0.0515912	-0.0199524	0.147657	-0.0831079
O14976	GAK_HUMAN	GAK	0.0501514	0.236728	0.0320572	0.0929046	0.0371093	0.130763	0.00450106	0.0312544	0.015896	0.0433742	0.170009	0.155251	0.0471121	0.224733	0.0282538	0.074994	0.035662	0.145613	0.00453774	0.0325278	0.0131912	0.0424778	0.205283	0.145614	-0.0606022	-0.0506716	-0.118644	-0.192785	-0.0390031	0.113567	0.00814936	0.0407417	-0.170152	-0.0206661	0.207483	-0.0620744
O14979	HNRDL_HUMAN	HNRNPDL HNRPDL JKTBP	0.0492511	0.216389	0.019075	0.0550761	0.0342025	0.194644	0.00458621	0.0623314	0.00741382	0.0432142	0.238748	0.0750691	0.0469044	0.205316	0.0189845	0.0510071	0.0331821	0.197477	0.00457097	0.0570276	0.00731396	0.041374	0.259354	0.077488	-0.0476478	-0.0511719	-0.00474494	-0.0738794	-0.0298352	0.014556	-0.00332345	-0.0850907	-0.0134694	-0.0425838	0.0863115	0.0322223
O14980	XPO1_HUMAN	XPO1 CRM1	0.0441948	0.245258	0.0189552	0.0670546	0.0264127	0.165145	0.00405562	0.0280669	0.0077716	0.0512174	0.249289	0.0925804	0.0430184	0.22767	0.0189806	0.0610721	0.0282747	0.169276	0.00414741	0.0297232	0.00772014	0.0476784	0.26637	0.0960688	-0.0266175	-0.0717096	0.00134026	-0.0892184	0.0704957	0.0250197	0.0226334	0.0590107	-0.00662187	-0.0690985	0.0685191	0.0376797
O15013	ARHGA_HUMAN	ARHGEF10 KIAA0294	0.0447866	0.237751	0.0169871	0.110624	0.0909339	0.070498	0.00488988	0.0325708	0.00889068	0.027356	0.171436	0.183277	0.0475766	0.214853	0.0169282	0.1032	0.111446	0.0692733	0.00527597	0.0634518	0.00953175	0.0259643	0.163473	0.169026	0.0622956	-0.0963106	-0.00346587	-0.0671093	0.22557	-0.0173715	0.0789577	0.948122	0.0721057	-0.0508739	-0.0464481	-0.0777529
O15014	ZN609_HUMAN	ZNF609 KIAA0295	0.0498657	0.221796	0.0184686	0.0677224	0.116266	0.129893	0.0044725	0.0222682	0.00797624	0.0359829	0.221649	0.10364	0.0498165	0.205005	0.0184439	0.0558925	0.0677858	0.16082	0.00448324	0.0243136	0.00720079	0.0380666	0.295463	0.072709	-0.000987407	-0.0757062	-0.0013363	-0.174682	-0.416974	0.238098	0.00240145	0.0918511	-0.0972204	0.0579069	0.333022	-0.298446
O15020	SPTN2_HUMAN	SPTBN2 KIAA0302 SCA5	0.0598193	0.216478	0.046665	0.0762598	0.0331312	0.155833	0.00456192	0.031987	0.010266	0.0504382	0.179179	0.135381	0.0489634	0.210298	0.0304002	0.0654562	0.032916	0.169664	0.00448175	0.0331314	0.00913786	0.0480565	0.224747	0.122747	-0.181479	-0.0285473	-0.348543	-0.141668	-0.00649528	0.0887561	-0.0175732	0.0357751	-0.109895	-0.0472202	0.254318	-0.0933261
O15027	SC16A_HUMAN	SEC16A KIAA0310 SEC16 SEC16L	0.0476551	0.229844	0.022435	0.0712106	0.0356298	0.167666	0.00448843	0.0347363	0.0111288	0.0499711	0.22015	0.105085	0.0455513	0.219487	0.0222059	0.0640234	0.0335413	0.169673	0.00454196	0.0361391	0.00976057	0.0468085	0.23844	0.109827	-0.0441467	-0.0450597	-0.0102151	-0.100928	-0.0586175	0.0119742	0.0119273	0.0403856	-0.122944	-0.063289	0.0830814	0.0451234
O15033	AREL1_HUMAN	AREL1 KIAA0317	0.0430983	0.243697	0.0174599	0.0533099	0.0319177	0.135381	0.00562985	0.0447748	0.00978225	0.0680083	0.249591	0.0973495	0.0443169	0.212891	0.0163846	0.0513887	0.0307619	0.117248	0.00784094	0.0610144	0.00828679	0.0925473	0.254118	0.103202	0.0282748	-0.126412	-0.0615826	-0.0360377	-0.0362109	-0.133942	0.392744	0.362694	-0.152875	0.360825	0.0181353	0.0601168
O15042	SR140_HUMAN	U2SURP KIAA0332 SR140	0.0501377	0.213973	0.0196036	0.0561311	0.0308515	0.211007	0.00430177	0.0438227	0.00712963	0.0474337	0.244213	0.0713955	0.0471695	0.205589	0.0194187	0.0522712	0.0311143	0.205633	0.00432724	0.0424301	0.00714548	0.0438856	0.26401	0.0770063	-0.0592015	-0.0391855	-0.00942824	-0.0687654	0.00852074	-0.0254698	0.00592148	-0.031778	0.00222239	-0.0748014	0.0810666	0.0785889
O15047	SET1A_HUMAN	SETD1A KIAA0339 KMT2F SET1 SET1A	0.0449887	0.225478	0.0175142	0.0564148	0.0218649	0.203095	0.0037607	0.0268504	0.00628362	0.0473666	0.280285	0.0660983	0.0432626	0.218192	0.0175191	0.0518564	0.0226255	0.202605	0.00380494	0.0271433	0.00629032	0.0437277	0.294749	0.0682244	-0.038367	-0.0323143	0.000283364	-0.0808018	0.0347889	-0.00241269	0.0117642	0.0109064	0.00106665	-0.0768235	0.0516048	0.0321655
O15055	PER2_HUMAN	PER2 KIAA0347	0.0470421	0.211892	0.017063	0.104313	0.0188428	0.182408	0.00384611	0.019261	0.00699501	0.0704729	0.242184	0.0756801	0.0468035	0.203506	0.0176497	0.083198	0.0170169	0.164513	0.00375728	0.0199811	0.00680783	0.0995278	0.265773	0.0714657	-0.00507092	-0.0395739	0.034385	-0.202423	-0.0969012	-0.0981018	-0.0230967	0.0373885	-0.0267594	0.412285	0.097399	-0.0556873
O15062	ZBTB5_HUMAN	ZBTB5 KIAA0354	0.0726097	0.178491	0.0228527	0.113864	0.0203614	0.18597	0.0048375	0.0217868	0.0084716	0.0913802	0.23259	0.0467845	0.0598104	0.19494	0.0173149	0.108597	0.0222072	0.135282	0.00475922	0.0219586	0.00958272	0.0915306	0.270402	0.0636154	-0.176276	0.0921539	-0.242324	-0.0462585	0.0906519	-0.27256	-0.016183	0.00788533	0.131158	0.00164596	0.162569	0.359752
O15078	CE290_HUMAN	CEP290 BBS14 KIAA0373 NPHP6	0.0469994	0.267656	0.0201094	0.0916362	0.0192627	0.114173	0.00437208	0.0253353	0.00752473	0.0954312	0.20234	0.10516	0.0440975	0.2499	0.0197073	0.0801756	0.0215014	0.125024	0.00440954	0.0273714	0.00746076	0.0823117	0.231406	0.106635	-0.061742	-0.0663381	-0.0199959	-0.125066	0.116219	0.0950341	0.00856785	0.0803637	-0.00850179	-0.137476	0.14365	0.0140265
O15091	MRPP3_HUMAN	PRORP KIAA0391 MRPP3	0.0390456	0.328264	0.0125927	0.0351831	0.0203615	0.0857762	0.00451396	0.256393	0.00599974	0.0180781	0.139891	0.0539005	0.0384292	0.34631	0.0131166	0.0326082	0.0218079	0.0859629	0.00472177	0.206947	0.006548	0.017581	0.156789	0.069178	-0.0157878	0.0549762	0.0416016	-0.0731859	0.0710361	0.00217587	0.0460384	-0.192853	0.0913809	-0.0274958	0.12079	0.283439
O15105	SMAD7_HUMAN	SMAD7 MADH7 MADH8	0.0460672	0.249087	0.0171563	0.058625	0.0214297	0.163632	0.0038683	0.0202329	0.00700998	0.0532522	0.258931	0.100708	0.0459283	0.2338	0.0181536	0.0567535	0.0261668	0.165274	0.00407581	0.0232177	0.00754492	0.0439075	0.26263	0.112548	-0.00301605	-0.0613731	0.0581277	-0.0319234	0.221055	0.0100319	0.0536442	0.147522	0.0763106	-0.17548	0.0142868	0.117567
O15111	IKKA_HUMAN	CHUK IKKA TCF16	0.040918	0.27738	0.0188055	0.060616	0.0293763	0.137289	0.00438415	0.032276	0.00854149	0.0416006	0.249765	0.0990484	0.0400225	0.248504	0.0186092	0.0564652	0.0325475	0.14485	0.00436227	0.0317666	0.00872439	0.0389733	0.27218	0.102995	-0.0218866	-0.104104	-0.0104356	-0.0684756	0.107953	0.0550769	-0.0049903	-0.0157812	0.0214129	-0.0631543	0.0897441	0.0398458
O15116	LSM1_HUMAN	LSM1 CASM	0.0605781	0.215995	0.0218753	0.0422792	0.0210677	0.241261	0.00349012	0.0261441	0.00559819	0.0561828	0.264127	0.0414013	0.0522533	0.213237	0.0206287	0.0406065	0.0207807	0.219473	0.00348691	0.0245284	0.0057744	0.0542359	0.298208	0.0467875	-0.137423	-0.0127681	-0.0569898	-0.0395644	-0.0136206	-0.0903101	-0.000919254	-0.0617992	0.0314754	-0.0346526	0.129031	0.130098
O15118	NPC1_HUMAN	NPC1	0.0496455	0.200306	0.0206404	0.0571003	0.0355059	0.0798272	0.00457401	0.0186041	0.0104582	0.0278704	0.10374	0.391728	0.0484454	0.20995	0.0200315	0.0545879	0.0817735	0.078111	0.00453769	0.0213379	0.0140267	0.0308268	0.158466	0.277906	-0.0241741	0.0481448	-0.0294993	-0.0439993	1.3031	-0.0214992	-0.0079394	0.146951	0.341219	0.106076	0.527531	-0.290564
O15119	TBX3_HUMAN	TBX3	0.0529228	0.193106	0.0308286	0.0560087	0.0275278	0.225747	0.00366754	0.034428	0.00678137	0.05616	0.250373	0.0624491	0.0499475	0.204132	0.0200469	0.0549496	0.0304523	0.191287	0.00422832	0.0397634	0.00735829	0.0478154	0.262896	0.0871229	-0.0562188	0.0570975	-0.349732	-0.0189095	0.106241	-0.152648	0.152903	0.154973	0.0850742	-0.148586	0.050018	0.395103
O15120	PLCB_HUMAN	AGPAT2	0.0414076	0.250824	0.0184884	0.0646781	0.0324839	0.136731	0.00433427	0.0295408	0.0079654	0.0360651	0.263163	0.11432	0.0399795	0.23204	0.0186419	0.0578771	0.0327791	0.145097	0.00441259	0.0298624	0.00783317	0.0357829	0.279307	0.116387	-0.0344894	-0.0748866	0.00830055	-0.105151	0.00908751	0.0611869	0.0180698	0.0108881	-0.0166001	-0.00782403	0.0613492	0.0180835
O15121	DEGS1_HUMAN	DEGS1 DES1 MLD MIG15	0.0562975	0.171856	0.0177558	0.0674141	0.249787	0.0949143	0.00501152	0.0240914	0.010228	0.025572	0.164686	0.112387	0.043374	0.205529	0.0172713	0.0637003	0.128504	0.100283	0.00485474	0.0288854	0.00953521	0.0255532	0.247565	0.124946	-0.229557	0.195935	-0.0272886	-0.0550891	-0.485547	0.0565583	-0.0312835	0.19899	-0.0677359	-0.000734201	0.503258	0.111748
O15127	SCAM2_HUMAN	SCAMP2	0.0441135	0.268131	0.0197193	0.0847131	0.0574748	0.0929789	0.0042122	0.0215416	0.00970059	0.0272757	0.206633	0.163506	0.0466758	0.217367	0.0218097	0.100353	0.0700086	0.0708401	0.00482182	0.0197271	0.0108635	0.0210518	0.166376	0.250105	0.058083	-0.189326	0.106007	0.184628	0.218075	-0.238106	0.144727	-0.0842321	0.119877	-0.228183	-0.194824	0.529638
O15131	IMA6_HUMAN	KPNA5	0.0588602	0.178895	0.0210451	0.0482926	0.0326532	0.25405	0.00402747	0.0588809	0.00641931	0.0521409	0.23864	0.046095	0.0523368	0.209928	0.0210464	0.0441448	0.0316766	0.221661	0.00376186	0.0636072	0.00610319	0.0415663	0.255604	0.0485642	-0.110829	0.173469	5.93404e-05	-0.0858899	-0.0299102	-0.127493	-0.0659492	0.080268	-0.0492444	-0.202807	0.0710879	0.0535686
O15151	MDM4_HUMAN	MDM4 MDMX	0.0445665	0.230468	0.0186815	0.0662957	0.024796	0.188767	0.00384387	0.0247511	0.0079895	0.0596417	0.248264	0.0819355	0.0415823	0.226421	0.0178508	0.0576788	0.0253132	0.169529	0.00386087	0.0229364	0.00788313	0.04972	0.281735	0.0954894	-0.0669602	-0.0175605	-0.0444675	-0.129976	0.0208584	-0.101911	0.00442212	-0.0733179	-0.0133142	-0.166355	0.13482	0.165421
O15156	ZBT7B_HUMAN	ZBTB7B ZBTB15 ZFP67 ZNF857B	0.0460306	0.200453	0.0187814	0.0723632	0.0210107	0.214393	0.00370158	0.0303618	0.00668642	0.0478311	0.276031	0.062356	0.0466323	0.189334	0.0193816	0.0672119	0.0236346	0.215247	0.00387861	0.0280372	0.00678842	0.0464209	0.285382	0.0680523	0.0130723	-0.0554712	0.0319587	-0.0711858	0.12488	0.00398178	0.0478255	-0.0765613	0.0152542	-0.0294824	0.0338749	0.0913514
O15160	RPAC1_HUMAN	POLR1C POLR1E	0.0470624	0.221378	0.016905	0.0425465	0.0165966	0.182396	0.00446686	0.0244568	0.0058996	0.0681105	0.324747	0.0454348	0.0430025	0.193042	0.0163505	0.0383918	0.0176442	0.200263	0.00484825	0.0269848	0.0058985	0.0594646	0.347623	0.0464868	-0.0862679	-0.127998	-0.0328017	-0.0976492	0.0631184	0.0979595	0.0853827	0.103366	-0.000186494	-0.126939	0.0704419	0.0231538
O15162	PLS1_HUMAN	PLSCR1	0.0374978	0.229714	0.0159945	0.0697515	0.027602	0.107294	0.00431183	0.0151519	0.0071659	0.0255212	0.280028	0.179967	0.0357208	0.214372	0.0166775	0.063487	0.0289832	0.108589	0.00424959	0.0176481	0.00751115	0.0239856	0.30649	0.172286	-0.0473903	-0.0667885	0.0427004	-0.0898123	0.0500406	0.0120701	-0.014436	0.164745	0.0481807	-0.0601699	0.0944975	-0.0426801
O15164	TIF1A_HUMAN	TRIM24 RNF82 TIF1 TIF1A	0.0427087	0.212279	0.0169668	0.0630636	0.0179998	0.222164	0.00356977	0.0225282	0.00618074	0.0508467	0.285464	0.0562283	0.038407	0.186423	0.0164979	0.0579175	0.0152945	0.219683	0.00347009	0.0191065	0.00560103	0.0437233	0.337258	0.0566176	-0.100722	-0.121801	-0.0276365	-0.0816022	-0.150295	-0.0111658	-0.0279235	-0.151885	-0.093793	-0.140095	0.181437	0.0069228
O15169	AXIN1_HUMAN	AXIN1 AXIN	0.0451567	0.244452	0.0191104	0.0704196	0.026258	0.164425	0.00385261	0.0218619	0.00763397	0.0591402	0.249402	0.0882871	0.0448275	0.227706	0.0188527	0.0657977	0.0291758	0.165525	0.00406704	0.0243236	0.00748188	0.0540674	0.264093	0.0940822	-0.00728993	-0.0685066	-0.0134855	-0.0656345	0.11112	0.0066937	0.0556591	0.1126	-0.019922	-0.0857755	0.0589036	0.0656397
O15182	CETN3_HUMAN	CETN3 CEN3	0.0611517	0.344581	0.0230615	0.0635609	0.031534	0.0865972	0.0060298	0.137063	0.00906298	0.0386801	0.118052	0.080626	0.059049	0.356089	0.0225089	0.0628564	0.039278	0.0768263	0.00645178	0.117324	0.00865284	0.034158	0.135399	0.0814073	-0.0343844	0.0333953	-0.023963	-0.011083	0.245574	-0.112831	0.0699828	-0.144015	-0.0452554	-0.116911	0.146946	0.0096913
O15198	SMAD9_HUMAN	SMAD9 MADH6 MADH9 SMAD8	0.0510883	0.289567	0.0165886	0.0506629	0.0424707	0.116839	0.00397836	0.0121617	0.00655963	0.0836373	0.249141	0.0773063	0.0435597	0.267216	0.0169451	0.0487186	0.0391879	0.129102	0.00397053	0.0138291	0.00658883	0.0539429	0.284666	0.0922735	-0.147364	-0.077187	0.0214897	-0.0383771	-0.0772957	0.10496	-0.0019687	0.137104	0.00445075	-0.355037	0.14259	0.193608
O15205	UBD_HUMAN	UBD FAT10	0.0472771	0.222741	0.0185305	0.0433878	0.0246348	0.265564	0.00419864	0.0259234	0.00637804	0.0497559	0.241169	0.0504402	0.0354484	0.286518	0.0175134	0.0366776	0.0257555	0.169577	0.00450335	0.0240375	0.00645332	0.0346081	0.307409	0.0514984	-0.250199	0.286332	-0.0548906	-0.154657	0.0454922	-0.361446	0.0725735	-0.0727501	0.0118026	-0.304441	0.274663	0.0209779
O15226	NKRF_HUMAN	NKRF ITBA4 NRF	0.0515069	0.209555	0.0190657	0.0552375	0.0296545	0.225378	0.00421516	0.0463386	0.00698624	0.0462708	0.239365	0.0664275	0.0476539	0.202688	0.0187808	0.052246	0.0308278	0.213089	0.0042962	0.0445057	0.0070748	0.043116	0.261234	0.0744877	-0.0748046	-0.0327666	-0.0149463	-0.0541576	0.0395649	-0.0545279	0.0192253	-0.0395545	0.0126765	-0.0681815	0.091366	0.12134
O15228	GNPAT_HUMAN	GNPAT DAPAT DHAPAT	0.044748	0.236696	0.0182461	0.124809	0.0377145	0.105347	0.0130318	0.0625806	0.00876862	0.0316177	0.184752	0.131689	0.0463505	0.218022	0.0188015	0.099873	0.0427917	0.132602	0.0134553	0.0602082	0.00900956	0.0349404	0.200325	0.123622	0.035812	-0.0788948	0.0304394	-0.199793	0.134622	0.25871	0.0324974	-0.0379087	0.0274778	0.105091	0.0842911	-0.0612593
O15230	LAMA5_HUMAN	LAMA5 KIAA0533 KIAA1907	0.045864	0.23732	0.0204101	0.0647896	0.0420246	0.110356	0.00457708	0.029971	0.00885203	0.0292042	0.225486	0.181144	0.0488762	0.226655	0.0193196	0.0498652	0.0394206	0.102488	0.0045808	0.0235314	0.00809879	0.0487457	0.21108	0.217339	0.0656781	-0.0449427	-0.053427	-0.230352	-0.061964	-0.0712992	0.000813094	-0.214861	-0.085092	0.669137	-0.0638905	0.199812
O15234	CASC3_HUMAN	CASC3 MLN51	0.0508592	0.21232	0.0198771	0.0582458	0.0299864	0.225423	0.00404191	0.0373571	0.00706452	0.0486101	0.238582	0.0676324	0.0476544	0.206289	0.0194973	0.0518829	0.0288251	0.216592	0.00405065	0.037084	0.00695298	0.0443859	0.260063	0.0767223	-0.0630124	-0.0284028	-0.0191077	-0.109242	-0.0387262	-0.0391789	0.00216127	-0.00731174	-0.015789	-0.0868995	0.0900371	0.134402
O15239	NDUA1_HUMAN	NDUFA1	0.0392085	0.264129	0.0163454	0.0471654	0.0342929	0.135363	0.0051187	0.054134	0.00768927	0.026275	0.276489	0.0937897	0.0369723	0.245055	0.0167075	0.0458285	0.0309842	0.149124	0.00472433	0.0396222	0.0075462	0.0271647	0.293532	0.10274	-0.0570347	-0.0722131	0.0221504	-0.0283462	-0.0964834	0.101656	-0.0770451	-0.268073	-0.0186064	0.033862	0.0616397	0.0954242
O15240	VGF_HUMAN	VGF	0.0449088	0.211366	0.0199371	0.0543772	0.0281469	0.220418	0.00393922	0.0336238	0.00686508	0.0353102	0.259855	0.0812525	0.0490184	0.177652	0.0210074	0.0438434	0.0246281	0.269059	0.00376733	0.0324792	0.00616263	0.0329769	0.274885	0.0645204	0.091511	-0.159505	0.0536821	-0.193717	-0.125016	0.220677	-0.0436354	-0.0340414	-0.102323	-0.0660796	0.057839	-0.205927
O15243	OBRG_HUMAN	LEPROT LEPR OBR	0.0407667	0.251608	0.0178179	0.0638438	0.0325068	0.132608	0.00442284	0.0293336	0.00793708	0.0353302	0.268929	0.114897	0.039485	0.234626	0.0178029	0.0579788	0.0330877	0.136181	0.00452386	0.0298079	0.00787673	0.0334584	0.288131	0.117041	-0.0314388	-0.0674913	-0.000846991	-0.0918652	0.017868	0.0269405	0.0228416	0.0161721	-0.00760313	-0.0529803	0.0714018	0.0186648
O15254	ACOX3_HUMAN	ACOX3 BRCOX PRCOX	0.0372528	0.300986	0.0148266	0.0951413	0.0290232	0.0994164	0.0101751	0.0244301	0.00752821	0.0280942	0.248435	0.104691	0.0364851	0.282722	0.0148088	0.0852246	0.02815	0.0930369	0.0160446	0.0267108	0.00742096	0.0252151	0.274853	0.109328	-0.020607	-0.0606809	-0.0011966	-0.104231	-0.0300865	-0.0641687	0.576851	0.0933561	-0.0142465	-0.10248	0.106336	0.044295
O15258	RER1_HUMAN	RER1	0.0750286	0.177613	0.0202191	0.106461	0.0865045	0.0882184	0.00623218	0.106639	0.0101798	0.0240491	0.152447	0.146408	0.0600248	0.175744	0.0207277	0.0974414	0.0849679	0.0884252	0.0057474	0.100251	0.0101273	0.0226925	0.178598	0.155253	-0.199975	-0.0105202	0.0251537	-0.0847237	-0.0177636	0.00234423	-0.077787	-0.0598993	-0.00516134	-0.0564107	0.171537	0.0604104
O15265	ATX7_HUMAN	ATXN7 SCA7	0.0444892	0.188326	0.0229204	0.0735811	0.0174283	0.206117	0.00361585	0.0264213	0.00627641	0.0717249	0.291175	0.0479237	0.0438444	0.176774	0.0199997	0.0654243	0.0196583	0.206192	0.00376775	0.0282743	0.00624253	0.069424	0.30896	0.0514376	-0.0144923	-0.06134	-0.127429	-0.110855	0.12795	0.000364694	0.04201	0.0701329	-0.0053967	-0.0320783	0.0610798	0.0733243
O15269	SPTC1_HUMAN	SPTLC1 LCB1	0.0546276	0.242375	0.0193193	0.0602113	0.0550755	0.137727	0.00503019	0.0838006	0.00964316	0.0701276	0.182358	0.0797039	0.0470605	0.223481	0.0203661	0.056792	0.0424591	0.176707	0.00461774	0.0521331	0.00823652	0.0437807	0.228414	0.0959518	-0.138523	-0.0779553	0.0541852	-0.0567883	-0.229074	0.283023	-0.0819952	-0.377891	-0.145869	-0.3757	0.252559	0.203854
O15287	FANCG_HUMAN	FANCG XRCC9	0.0457977	0.241448	0.0174711	0.0497979	0.0169092	0.228608	0.00520272	0.0208877	0.00600833	0.0598323	0.250694	0.0573433	0.0452645	0.233411	0.017533	0.0453973	0.0172326	0.235049	0.00500696	0.0200794	0.00588651	0.054674	0.26188	0.0585853	-0.011642	-0.0332827	0.00354151	-0.0883698	0.0191243	0.0281752	-0.0376254	-0.038696	-0.0202755	-0.086213	0.0446189	0.021659
O15294	OGT1_HUMAN	OGT	0.0437061	0.219971	0.0173633	0.0570378	0.0250457	0.195368	0.00397356	0.0307859	0.00641728	0.0469884	0.282478	0.0708642	0.042241	0.212686	0.0177451	0.0521762	0.0256521	0.190696	0.00410881	0.0305832	0.00659521	0.0459864	0.292592	0.0789381	-0.0335206	-0.0331194	0.0219867	-0.0852342	0.024213	-0.0239164	0.0340363	-0.00658354	0.0277265	-0.0213243	0.0358041	0.113935
O15296	LX15B_HUMAN	ALOX15B	0.0415395	0.233444	0.0187208	0.0639369	0.0325783	0.143891	0.00412192	0.0265292	0.0075401	0.0349322	0.298221	0.0945444	0.038325	0.202871	0.0192591	0.0521609	0.0259765	0.153487	0.00383101	0.0228264	0.007234	0.0328915	0.367917	0.0732205	-0.0773844	-0.130965	0.0287552	-0.184182	-0.202646	0.066689	-0.0705748	-0.139573	-0.0405958	-0.0584198	0.233704	-0.225544
O15297	PPM1D_HUMAN	PPM1D WIP1	0.0516496	0.202007	0.0203278	0.0516725	0.0267178	0.277855	0.00622427	0.0386512	0.00682981	0.0556979	0.210353	0.0520144	0.0505297	0.189107	0.0188188	0.0525808	0.0309666	0.270739	0.00494094	0.0380394	0.0068142	0.0515054	0.22882	0.0571383	-0.0216824	-0.0638613	-0.0742318	0.0175784	0.159026	-0.0256101	-0.206181	-0.0158295	-0.00228508	-0.0752711	0.0877924	0.0985085
O15304	SIVA_HUMAN	SIVA1 SIVA	0.0488858	0.188345	0.0168017	0.0481309	0.0175297	0.313136	0.00347231	0.0193808	0.00654511	0.0680226	0.22153	0.0482197	0.0515323	0.184253	0.01794	0.0649778	0.0225035	0.247606	0.0037387	0.0231299	0.00694266	0.0777327	0.223023	0.0766203	0.0541355	-0.0217264	0.0677461	0.350023	0.283734	-0.209272	0.0767172	0.193445	0.0607389	0.142747	0.00674169	0.588983
O15305	PMM2_HUMAN	PMM2	0.0418555	0.241598	0.0184569	0.0619738	0.0324865	0.157136	0.00428328	0.0307221	0.00783055	0.0370194	0.260821	0.105818	0.0459911	0.230844	0.0230729	0.0515235	0.0309914	0.202105	0.00371863	0.032605	0.0078272	0.0363182	0.250852	0.0841508	0.0988068	-0.0445088	0.250091	-0.168625	-0.0460236	0.286177	-0.131827	0.061287	-0.000427008	-0.0189427	-0.0382196	-0.204756
O15318	RPC7_HUMAN	POLR3G	0.0481043	0.20412	0.013053	0.0232415	0.00792862	0.131076	0.00470534	0.0131674	0.00443438	0.0994557	0.429387	0.0213264	0.0420222	0.176237	0.0133955	0.0226619	0.0093259	0.143961	0.00579086	0.0177167	0.00467683	0.0818502	0.459158	0.0232039	-0.126436	-0.1366	0.0262435	-0.0249387	0.176232	0.0982978	0.230701	0.345496	0.0546759	-0.177018	0.0693337	0.0880341
O15350	P73_HUMAN	TP73 P73	0.0428415	0.224561	0.0174225	0.0796158	0.0217148	0.190947	0.00399059	0.0243697	0.00696289	0.0464342	0.273134	0.0680058	0.0417783	0.211273	0.0172439	0.0742042	0.0232427	0.185566	0.00408435	0.0243404	0.00701515	0.0440194	0.293639	0.0735933	-0.0248169	-0.0591729	-0.0102488	-0.0679716	0.0703625	-0.0281822	0.0234947	-0.00120046	0.00750634	-0.0520045	0.0750737	0.0821627
O15354	GPR37_HUMAN	GPR37	0.0392244	0.330173	0.0168046	0.041975	0.0384211	0.12175	0.00432453	0.0226808	0.00836444	0.0405616	0.271925	0.0637945	0.041472	0.263788	0.0176745	0.0401262	0.0334112	0.1458	0.00485913	0.0320831	0.00813237	0.058927	0.284975	0.0687518	0.0573022	-0.201063	0.0517689	-0.0440461	-0.130395	0.197531	0.123619	0.414545	-0.0277445	0.452779	0.0479909	0.0777074
O15357	SHIP2_HUMAN	INPPL1 SHIP2	0.0473919	0.23497	0.0208939	0.077335	0.032866	0.150712	0.00443845	0.0301762	0.010258	0.0397628	0.199412	0.151783	0.0462422	0.220759	0.0209385	0.06632	0.0322307	0.16437	0.00453024	0.034507	0.00974897	0.0418939	0.222802	0.135657	-0.024259	-0.0604799	0.00213254	-0.142433	-0.0193286	0.0906253	0.0206821	0.143518	-0.0496258	0.0535945	0.117293	-0.106244
O15360	FANCA_HUMAN	FANCA FAA FACA FANCH	0.0457439	0.235383	0.0177358	0.0504843	0.0194598	0.224571	0.0048628	0.0259271	0.00656648	0.0569396	0.253352	0.0589733	0.0438609	0.22646	0.0178526	0.0467115	0.0199249	0.22369	0.00460648	0.0252109	0.00641561	0.0521653	0.271025	0.0620774	-0.0411641	-0.0379096	0.00658594	-0.0747324	0.023901	-0.00392626	-0.052709	-0.0276219	-0.0229759	-0.0838488	0.0697544	0.0526369
O15379	HDAC3_HUMAN	HDAC3	0.0409298	0.218278	0.0174936	0.0561142	0.01897	0.18678	0.00361269	0.0225679	0.00622984	0.046254	0.3211	0.0616694	0.0400616	0.204288	0.0173465	0.0527299	0.0209456	0.186053	0.00373935	0.0251925	0.00631165	0.0433108	0.32866	0.0713607	-0.0212133	-0.0640947	-0.00840553	-0.0603111	0.104139	-0.00389134	0.0350608	0.116298	0.0131319	-0.0636304	0.0235444	0.15715
O15381	NVL_HUMAN	NVL NVL2	0.0601889	0.191687	0.0184146	0.0505901	0.0295867	0.257137	0.00407965	0.0463476	0.00653981	0.045695	0.235831	0.0539026	0.0539769	0.187017	0.018457	0.0493546	0.0302681	0.247577	0.00406766	0.0436167	0.00661817	0.0424903	0.256045	0.060512	-0.103208	-0.02436	0.00230388	-0.0244231	0.0230284	-0.0371801	-0.00293709	-0.058922	0.0119816	-0.0701327	0.0857117	0.122617
O15391	TYY2_HUMAN	YY2 ZNF631	0.0425267	0.189457	0.0124911	0.0319666	0.0102325	0.290774	0.00249901	0.015204	0.00436972	0.0850456	0.288778	0.0266565	0.0389458	0.172816	0.0147621	0.0368679	0.0155789	0.231462	0.00305225	0.0209935	0.00504927	0.0438627	0.374151	0.0424588	-0.0842027	-0.0878354	0.181811	0.153326	0.522486	-0.203979	0.221384	0.380786	0.155513	-0.484245	0.295636	0.592812
O15392	BIRC5_HUMAN	BIRC5 API4 IAP4	0.0434458	0.222289	0.0165501	0.0501871	0.0236904	0.221825	0.00436776	0.0253715	0.00624293	0.0532762	0.284249	0.0485051	0.0408001	0.212147	0.0164877	0.0503946	0.0242842	0.209146	0.00532563	0.0253215	0.00627679	0.0504774	0.300825	0.0585134	-0.0608967	-0.0456213	-0.00377058	0.00413565	0.0250637	-0.0571582	0.219306	-0.00197125	0.00542401	-0.0525345	0.0583142	0.206336
O15393	TMPS2_HUMAN	TMPRSS2 PRSS10	0.0407667	0.251608	0.0178179	0.0638438	0.0325068	0.132608	0.00442284	0.0293336	0.00793708	0.0353302	0.268929	0.114897	0.039485	0.234626	0.0178029	0.0579788	0.0330877	0.136181	0.00452386	0.0298079	0.00787673	0.0334584	0.288131	0.117041	-0.0314388	-0.0674913	-0.000846991	-0.0918652	0.017868	0.0269405	0.0228416	0.0161721	-0.00760313	-0.0529803	0.0714018	0.0186648
O15394	NCAM2_HUMAN	NCAM2 NCAM21	0.0407667	0.251608	0.0178179	0.0638438	0.0325068	0.132608	0.00442284	0.0293336	0.00793708	0.0353302	0.268929	0.114897	0.039485	0.234626	0.0178029	0.0579788	0.0330877	0.136181	0.00452386	0.0298079	0.00787673	0.0334584	0.288131	0.117041	-0.0314388	-0.0674913	-0.000846991	-0.0918652	0.017868	0.0269405	0.0228416	0.0161721	-0.00760313	-0.0529803	0.0714018	0.0186648
O15400	STX7_HUMAN	STX7	0.0432176	0.241525	0.0148599	0.157229	0.0466715	0.0349054	0.00502267	0.0164317	0.0121582	0.0141583	0.0806749	0.333145	0.0419835	0.238017	0.0155761	0.139975	0.0527095	0.0427845	0.00522633	0.0207885	0.0124363	0.0147624	0.107952	0.307788	-0.0285573	-0.0145234	0.0481979	-0.109739	0.129372	0.225726	0.0405475	0.265146	0.022868	0.0426694	0.338114	-0.0761141
O15417	TNC18_HUMAN	TNRC18 CAGL79 KIAA1856	0.0463063	0.197792	0.0172275	0.0696518	0.0192566	0.218583	0.00357977	0.0274398	0.00585632	0.0441711	0.301109	0.0490265	0.0449357	0.190242	0.0172365	0.0592821	0.0200552	0.216157	0.00354389	0.0280376	0.00587695	0.0424132	0.318335	0.053884	-0.0295992	-0.0381711	0.000525045	-0.148879	0.0414756	-0.0110963	-0.0100226	0.0217869	0.00352312	-0.0397965	0.0572075	0.0990806
O15427	MOT4_HUMAN	SLC16A3 MCT4	0.0462142	0.245163	0.0525466	0.0656962	0.0304652	0.145698	0.00381866	0.0241304	0.00808204	0.0365606	0.208157	0.133468	0.0482658	0.203469	0.0406069	0.0668316	0.0341267	0.182558	0.00390277	0.0307437	0.00798134	0.04497	0.231082	0.105462	0.0443922	-0.170067	-0.227222	0.0172823	0.120185	0.252988	0.0220266	0.274063	-0.0124601	0.230012	0.110134	-0.20983
O15439	MRP4_HUMAN	ABCC4 MRP4	0.0542812	0.264089	0.0248503	0.0705874	0.0490006	0.0727636	0.00533824	0.020257	0.0115451	0.0237707	0.131622	0.271895	0.0502392	0.243485	0.0228908	0.064765	0.0541791	0.0960068	0.00528379	0.0281091	0.0115905	0.0270613	0.189463	0.206926	-0.0744644	-0.0780189	-0.07885	-0.0824855	0.105683	0.319433	-0.010199	0.387625	0.00393323	0.138428	0.439451	-0.238948
O15446	RPA34_HUMAN	POLR1G ASE1 CAST CD3EAP PAF49	0.0582677	0.171522	0.0173294	0.0395137	0.0148872	0.237264	0.00378668	0.0275693	0.00560559	0.0572221	0.321535	0.0454983	0.052502	0.177615	0.0167824	0.0405507	0.0175264	0.230252	0.00487624	0.028029	0.00577435	0.0518659	0.322144	0.0520822	-0.098951	0.0355241	-0.0315697	0.026244	0.177284	-0.0295535	0.287735	0.016673	0.0301067	-0.0936047	0.00189614	0.144706
O15460	P4HA2_HUMAN	P4HA2 UNQ290/PRO330	0.0690174	0.205909	0.0223977	0.15781	0.127327	0.110432	0.00459929	0.0176465	0.011885	0.0569715	0.132355	0.0836503	0.0669837	0.171657	0.0223628	0.10548	0.123261	0.1413	0.00451514	0.0215908	0.00975282	0.0508508	0.200312	0.0819337	-0.0294659	-0.166345	-0.00155965	-0.331604	-0.031929	0.279531	-0.0182982	0.223518	-0.179399	-0.107434	0.513442	-0.0205209
O15498	YKT6_HUMAN	YKT6	0.0434189	0.179602	0.0175097	0.221999	0.076642	0.0326476	0.00497514	0.0140079	0.0300704	0.0124421	0.0874159	0.279269	0.0416386	0.210797	0.0171418	0.202776	0.0588265	0.0434162	0.0051576	0.0163237	0.0149834	0.0136662	0.115257	0.260015	-0.0410021	0.17369	-0.0210087	-0.0865897	-0.232451	0.329844	0.0366729	0.165318	-0.501724	0.0983782	0.318494	-0.0689439
O15503	INSI1_HUMAN	INSIG1	0.0608202	0.1239	0.016784	0.110164	0.328531	0.0826779	0.00703581	0.0293723	0.0112089	0.0285595	0.1124	0.0885465	0.0585606	0.0983392	0.0175376	0.0792642	0.404305	0.0797624	0.00642055	0.0315445	0.0120324	0.0266101	0.0895974	0.0960259	-0.037151	-0.2063	0.0448999	-0.28049	0.230646	-0.0352638	-0.0874474	0.0739536	0.0734622	-0.0682579	-0.202872	0.0844684
O15504	NUP42_HUMAN	NUP42 CG1 NUPL2	0.0758811	0.160335	0.0298476	0.0424507	0.0158309	0.264837	0.00419444	0.0181784	0.00686358	0.122331	0.181236	0.0780137	0.0592256	0.166788	0.026984	0.0464223	0.021089	0.274128	0.00397117	0.0245616	0.00637583	0.0933934	0.199348	0.077713	-0.219495	0.0402499	-0.0959392	0.0935572	0.332148	0.0350803	-0.0532301	0.351145	-0.0710635	-0.236554	0.0999344	-0.00385455
O15514	RPB4_HUMAN	POLR2D	0.0433236	0.200791	0.0174648	0.04547	0.0164204	0.232096	0.00344269	0.0208867	0.00564217	0.0627204	0.307189	0.0445527	0.0421399	0.1922	0.0172616	0.0450023	0.0201815	0.223134	0.00370888	0.0243901	0.00598241	0.0568064	0.315975	0.0532183	-0.0273223	-0.042785	-0.0116382	-0.010286	0.229047	-0.0386143	0.0773206	0.167735	0.0603032	-0.0942924	0.028599	0.194502
O15516	CLOCK_HUMAN	CLOCK BHLHE8 KIAA0334	0.0415424	0.25481	0.0150484	0.109195	0.0141736	0.134567	0.00427473	0.0230323	0.00632889	0.0569035	0.280507	0.0596171	0.0404364	0.238521	0.015011	0.0941484	0.0151083	0.142086	0.00414861	0.0261146	0.006335	0.0562691	0.29583	0.0659922	-0.0266235	-0.0639286	-0.00248536	-0.137795	0.0659499	0.0558748	-0.0295022	0.133828	0.00096607	-0.0111482	0.0546255	0.106934
O15520	FGF10_HUMAN	FGF10	0.0669864	0.176836	0.0167969	0.0528339	0.0252321	0.270919	0.00450971	0.0561437	0.0078643	0.0340972	0.201814	0.0859669	0.0575549	0.168887	0.0171926	0.0467766	0.0254276	0.274631	0.00412003	0.060649	0.008081	0.0317959	0.21956	0.0853235	-0.140797	-0.0449515	0.0235578	-0.114647	0.00774555	0.013705	-0.0864088	0.0802457	0.0275553	-0.067492	0.087933	-0.00748452
O15523	DDX3Y_HUMAN	DDX3Y DBY	0.0666952	0.191715	0.0218565	0.0425281	0.0273156	0.273773	0.00371283	0.0333465	0.00676786	0.0647705	0.223479	0.0440395	0.0635261	0.174515	0.0215629	0.0406989	0.0279044	0.2626	0.00406224	0.0384357	0.00662084	0.070601	0.243797	0.0456755	-0.0475162	-0.0897159	-0.0134302	-0.0430115	0.0215536	-0.040812	0.0941107	0.152615	-0.0217225	0.0900169	0.0909174	0.0371486
O15527	OGG1_HUMAN	OGG1 MMH MUTM OGH1	0.0406272	0.189417	0.0153269	0.0487881	0.0158485	0.219131	0.00341477	0.0174033	0.00592072	0.0423877	0.341308	0.0604274	0.0385103	0.136931	0.0168631	0.0671956	0.0107387	0.231004	0.00287248	0.0117983	0.00477553	0.0503277	0.396087	0.0328964	-0.0521051	-0.277094	0.100231	0.377294	-0.322413	0.0541838	-0.158807	-0.322067	-0.19342	0.187319	0.160499	-0.455604
O15530	PDPK1_HUMAN	PDPK1 PDK1	0.0449787	0.245928	0.0177575	0.0668209	0.0339555	0.14274	0.00409114	0.0225202	0.0088759	0.0594333	0.202638	0.150261	0.0455125	0.219	0.017647	0.0580738	0.0412287	0.140532	0.0041391	0.0217225	0.00948994	0.0736017	0.210542	0.158512	0.0118662	-0.109498	-0.00622466	-0.130903	0.214198	-0.0154671	0.0117226	-0.0354238	0.0691807	0.238393	0.0390039	0.0549095
O15534	PER1_HUMAN	PER1 KIAA0482 PER RIGUI	0.0543418	0.212378	0.0179071	0.147819	0.0177883	0.0889698	0.0043123	0.0135392	0.0102784	0.106805	0.183376	0.142485	0.048717	0.205166	0.0190788	0.0984067	0.0178392	0.112402	0.00382771	0.0153403	0.00974996	0.0979815	0.247391	0.1241	-0.103508	-0.0339606	0.0654323	-0.334277	0.0028594	0.263378	-0.112374	0.133028	-0.0514137	-0.0826103	0.349091	-0.129031
O15539	RGS5_HUMAN	RGS5	0.114946	0.136099	0.0284165	0.0551319	0.0222528	0.189015	0.0080409	0.0212312	0.0128393	0.131195	0.0808522	0.19998	0.0449218	0.120989	0.0147458	0.0433571	0.0196998	0.144697	0.00435337	0.0156779	0.00763603	0.0516387	0.0739098	0.458373	-0.609192	-0.111023	-0.481084	-0.213574	-0.114727	-0.234466	-0.458597	-0.261562	-0.405261	-0.606398	-0.0858656	1.2921
O15541	R113A_HUMAN	RNF113A RNF113 ZNF183	0.0516683	0.215773	0.0217889	0.0520665	0.0256844	0.215818	0.00360973	0.0270174	0.00682286	0.0501862	0.261301	0.0682645	0.051463	0.195533	0.0249214	0.0428285	0.0234022	0.246302	0.00401647	0.0270714	0.00613611	0.0443645	0.27598	0.0579807	-0.00397296	-0.0938027	0.143766	-0.177428	-0.0888524	0.141253	0.112678	0.00200017	-0.100654	-0.116002	0.0561792	-0.150645
O15550	KDM6A_HUMAN	KDM6A UTX	0.040762	0.190942	0.015527	0.0585966	0.0169836	0.211036	0.00346832	0.0193594	0.00558691	0.039048	0.351587	0.0471029	0.0397199	0.181174	0.015715	0.0494938	0.0174435	0.200556	0.00353025	0.0201785	0.00552421	0.0374537	0.378718	0.050493	-0.0255658	-0.0511586	0.0121098	-0.155346	0.027081	-0.049656	0.0178555	0.0423096	-0.0112237	-0.0408282	0.077165	0.0719735
O15552	FFAR2_HUMAN	FFAR2 FFA2 GPCR43 GPR43	0.0407667	0.251608	0.0178179	0.0638438	0.0325068	0.132608	0.00442284	0.0293336	0.00793708	0.0353302	0.268929	0.114897	0.039485	0.234626	0.0178029	0.0579788	0.0330877	0.136181	0.00452386	0.0298079	0.00787673	0.0334584	0.288131	0.117041	-0.0314388	-0.0674913	-0.000846991	-0.0918652	0.017868	0.0269405	0.0228416	0.0161721	-0.00760313	-0.0529803	0.0714018	0.0186648
O15553	MEFV_HUMAN	MEFV MEF TRIM20	0.0641268	0.267662	0.0184021	0.0741436	0.197187	0.0685302	0.00552585	0.0619934	0.0172933	0.0228702	0.126188	0.0760778	0.0385099	0.325494	0.0178289	0.0519393	0.0396932	0.101068	0.00449368	0.046745	0.00770481	0.0247881	0.262237	0.0794985	-0.399473	0.216064	-0.0311458	-0.299478	-0.798703	0.47479	-0.186789	-0.245968	-0.554462	0.083861	1.07815	0.0449638
O15554	KCNN4_HUMAN	KCNN4 IK1 IKCA1 KCA4 SK4	0.064189	0.450359	0.0924715	0.0516381	0.019113	0.0624016	0.0048967	0.0123597	0.0103262	0.0236052	0.0993551	0.109285	0.0390222	0.354475	0.048447	0.0531035	0.0257399	0.102527	0.00414047	0.0185391	0.00890279	0.0267779	0.191138	0.127187	-0.392074	-0.212906	-0.476087	0.0283785	0.346723	0.643014	-0.154435	0.499968	-0.137843	0.134405	0.92379	0.163815
O43148	MCES_HUMAN	RNMT KIAA0398	0.0525919	0.207951	0.0197954	0.049866	0.0303962	0.234277	0.00448718	0.0428157	0.00696985	0.0514942	0.244042	0.055314	0.0522915	0.190322	0.0198105	0.0457856	0.0294768	0.242549	0.00423647	0.0425761	0.00675979	0.0483989	0.260805	0.056988	-0.0057122	-0.0847742	0.000764279	-0.0818274	-0.0302488	0.0353098	-0.0558711	-0.0055953	-0.0301382	-0.0601098	0.0686905	0.030264
O43159	RRP8_HUMAN	RRP8 KIAA0409 NML hucep-1	0.0556381	0.199897	0.0182426	0.0535644	0.0305385	0.241205	0.0041245	0.0459907	0.00662274	0.042993	0.242787	0.0583965	0.0512919	0.191655	0.0180973	0.0503863	0.0303237	0.237238	0.00408099	0.0422718	0.00663789	0.0403928	0.264412	0.0632116	-0.0781145	-0.0412314	-0.00796416	-0.0593329	-0.0070344	-0.0164447	-0.0105492	-0.0808628	0.00228751	-0.0604789	0.0890707	0.0824569
O43164	PJA2_HUMAN	PJA2 KIAA0438 RNF131	0.0559816	0.229252	0.0218604	0.0630554	0.080274	0.163432	0.00481923	0.0514946	0.00939172	0.0483445	0.192799	0.079296	0.0590155	0.192824	0.0221979	0.0587108	0.111229	0.168603	0.00501396	0.0351389	0.00935494	0.0424319	0.211776	0.0837047	0.0541943	-0.1589	0.0154385	-0.0689007	0.385621	0.0316357	0.0404057	-0.317619	-0.00391654	-0.1223	0.0984289	0.0555992
O43172	PRP4_HUMAN	PRPF4 PRP4	0.0490496	0.235933	0.0182175	0.048595	0.0245269	0.206811	0.00389993	0.0335412	0.00636752	0.0458949	0.265447	0.0617165	0.0461959	0.215801	0.0186465	0.048249	0.0268758	0.204468	0.00413217	0.036753	0.00668908	0.0431381	0.278369	0.0706822	-0.0581801	-0.0853294	0.0235463	-0.00711824	0.0957672	-0.0113286	0.0595479	0.0957578	0.0505003	-0.0600677	0.0486806	0.145273
O43181	NDUS4_HUMAN	NDUFS4	0.0285769	0.127373	0.00895916	0.0315878	0.0501224	0.0489103	0.00501363	0.515894	0.00643773	0.0124775	0.106713	0.0579348	0.0336141	0.141796	0.0113088	0.0355683	0.0568468	0.061202	0.00533343	0.419204	0.0076292	0.0147495	0.135114	0.0776343	0.176268	0.11324	0.262263	0.126016	0.134159	0.251312	0.0637861	-0.187423	0.185078	0.182085	0.266139	0.340029
O43184	ADA12_HUMAN	ADAM12 MLTN UNQ346/PRO545	0.0407667	0.251608	0.0178179	0.0638438	0.0325068	0.132608	0.00442284	0.0293336	0.00793708	0.0353302	0.268929	0.114897	0.039485	0.234626	0.0178029	0.0579788	0.0330877	0.136181	0.00452386	0.0298079	0.00787673	0.0334584	0.288131	0.117041	-0.0314388	-0.0674913	-0.000846991	-0.0918652	0.017868	0.0269405	0.0228416	0.0161721	-0.00760313	-0.0529803	0.0714018	0.0186648
O43189	PHF1_HUMAN	PHF1 PCL1	0.0474965	0.203113	0.0196185	0.054576	0.0196336	0.228511	0.00374691	0.0308462	0.00630744	0.051741	0.283964	0.0504459	0.0447985	0.202488	0.0185347	0.0519027	0.0229331	0.216022	0.00391472	0.0321933	0.00645269	0.0464691	0.293299	0.0609926	-0.0568046	-0.00307623	-0.0552462	-0.0489837	0.168056	-0.0546556	0.0447866	0.0436727	0.0230286	-0.101889	0.0328734	0.209069
O43237	DC1L2_HUMAN	DYNC1LI2 DNCLI2 LIC2	0.0538867	0.272474	0.0232317	0.092394	0.0250464	0.112417	0.00441999	0.0259471	0.00868608	0.0791161	0.181596	0.120785	0.0532936	0.234043	0.0223749	0.0720771	0.0267331	0.134489	0.00459581	0.0278682	0.00848604	0.0916704	0.214308	0.110061	-0.011006	-0.141044	-0.0368794	-0.219894	0.0673394	0.196347	0.0397788	0.0740366	-0.0230305	0.158681	0.180132	-0.0887875
O43242	PSMD3_HUMAN	PSMD3	0.0463962	0.225564	0.0183474	0.0608962	0.0460411	0.17382	0.00607208	0.0428002	0.00779615	0.0535533	0.232788	0.0859259	0.0441415	0.214079	0.0185502	0.057079	0.0421049	0.17517	0.00535013	0.0410971	0.00768082	0.0483346	0.254175	0.0922378	-0.048598	-0.0509198	0.0110565	-0.0626832	-0.0854929	0.00776986	-0.118896	-0.0397931	-0.0147927	-0.0974491	0.091876	0.073458
O43248	HXC11_HUMAN	HOXC11 HOX3H	0.0458103	0.240937	0.0184883	0.127363	0.0508639	0.126342	0.00396397	0.0167599	0.00719203	0.033519	0.260137	0.0686237	0.0560068	0.185968	0.0195996	0.17993	0.124675	0.0948296	0.00485806	0.0125206	0.00854583	0.0254889	0.218139	0.0694383	0.222581	-0.228146	0.0601035	0.412737	1.45114	-0.249423	0.225553	-0.25294	0.188235	-0.239567	-0.161444	0.0118706
O43251	RFOX2_HUMAN	RBFOX2 FOX2 HRNBP2 RBM9 RTA	0.0438047	0.24196	0.0175906	0.0566184	0.0277144	0.20278	0.00396077	0.0312425	0.00681614	0.0419845	0.258142	0.0673854	0.0418206	0.22604	0.0183561	0.0509651	0.0291452	0.193709	0.00429858	0.0318755	0.00690224	0.0381341	0.284267	0.074486	-0.0452944	-0.0657949	0.0435193	-0.0998497	0.0516278	-0.0447321	0.0852897	0.0202606	0.0126318	-0.0917097	0.101202	0.105373
O43255	SIAH2_HUMAN	SIAH2	0.038363	0.261436	0.0173495	0.0488461	0.0146045	0.164139	0.00333541	0.0161335	0.00602214	0.054621	0.304427	0.0707225	0.0367137	0.265089	0.0170655	0.0461853	0.0176906	0.136424	0.003658	0.0214557	0.00630141	0.0405034	0.317742	0.091171	-0.0429916	0.0139724	-0.0163671	-0.0544726	0.211308	-0.168851	0.0967167	0.329888	0.0463738	-0.258465	0.0437387	0.289138
O43257	ZNHI1_HUMAN	ZNHIT1 CGBP1 ZNFN4A1	0.0513174	0.170523	0.0165875	0.130641	0.0152495	0.221798	0.00426517	0.0259921	0.00592314	0.0650801	0.250242	0.0423816	0.0478259	0.161022	0.0165215	0.108631	0.0149865	0.228105	0.00438242	0.0294924	0.00578161	0.062348	0.275061	0.045844	-0.068038	-0.0557155	-0.00397646	-0.168479	-0.017248	0.0284325	0.0274898	0.134669	-0.0238936	-0.0419804	0.0991794	0.0816962
O43264	ZW10_HUMAN	ZW10	0.0396897	0.210546	0.0140375	0.086009	0.188234	0.0590585	0.00476644	0.0275288	0.00950526	0.0208208	0.159268	0.180536	0.0416876	0.228153	0.0165301	0.0748933	0.105098	0.0786017	0.00517757	0.0310366	0.00908275	0.023406	0.208699	0.177634	0.0503383	0.0836246	0.177566	-0.129238	-0.441661	0.330913	0.0862561	0.127424	-0.0444502	0.124161	0.310362	-0.0160718
O43290	SNUT1_HUMAN	SART1	0.0492926	0.217419	0.01935	0.0563488	0.0299865	0.208817	0.00423612	0.0409307	0.00707967	0.0476722	0.247559	0.0713086	0.0464665	0.20856	0.0191342	0.0518742	0.0300556	0.205032	0.00429353	0.0402725	0.0070611	0.0434077	0.267554	0.0762893	-0.0573331	-0.0407452	-0.0111567	-0.0794096	0.00230362	-0.0181296	0.0135518	-0.0160807	-0.00262335	-0.0894545	0.0807696	0.0698472
O43293	DAPK3_HUMAN	DAPK3 ZIPK	0.0576705	0.224748	0.0465927	0.0874777	0.0259168	0.141155	0.00434571	0.0279593	0.0100125	0.0551401	0.181244	0.137738	0.0559224	0.216541	0.0485249	0.0757905	0.0258242	0.139323	0.00427794	0.0314822	0.0103484	0.0540894	0.192239	0.145638	-0.0303119	-0.0365162	0.04147	-0.133602	-0.00357119	-0.0129825	-0.0155926	0.126004	0.0335486	-0.019055	0.0606654	0.0573511
O43299	AP5Z1_HUMAN	AP5Z1 KIAA0415 SPG48	0.0345375	0.480719	0.0123213	0.051412	0.00936607	0.0797945	0.00323496	0.010588	0.00462859	0.0256541	0.239947	0.0477977	0.0387713	0.228859	0.0171943	0.0610469	0.0297561	0.13778	0.00432753	0.0284919	0.00749236	0.0341998	0.30784	0.104241	0.122586	-0.523924	0.395493	0.187405	2.177	0.72668	0.337738	1.69096	0.618714	0.333115	0.282952	1.18089
O43303	CP110_HUMAN	CCP110 CEP110 CP110 KIAA0419	0.047239	0.255489	0.0193121	0.0878167	0.0213375	0.133592	0.00416898	0.0280612	0.00757003	0.0900235	0.210092	0.0952987	0.0454237	0.24274	0.0192148	0.0814807	0.0226985	0.136021	0.0042491	0.0289552	0.00753397	0.0821629	0.22823	0.10129	-0.0384285	-0.0499007	-0.00503634	-0.0721495	0.0637853	0.0181843	0.019219	0.0318581	-0.00476395	-0.0873175	0.0863358	0.0628706
O43307	ARHG9_HUMAN	ARHGEF9 ARHDH9 KIAA0424	0.0810126	0.164062	0.0212315	0.239484	0.0202218	0.188043	0.00611794	0.0149763	0.00954753	0.0301981	0.159207	0.0658977	0.0567541	0.16592	0.017408	0.151571	0.0178411	0.197126	0.00468563	0.0157988	0.00720798	0.0317243	0.264188	0.069775	-0.299441	0.0113275	-0.180085	-0.367094	-0.117733	0.0482977	-0.234116	0.0549189	-0.245042	0.0505409	0.659401	0.0588382
O43310	CTIF_HUMAN	CTIF KIAA0427	0.0416237	0.231319	0.0276155	0.0505151	0.0313328	0.161159	0.00502797	0.0224289	0.00777615	0.0482462	0.286786	0.0861689	0.041035	0.22017	0.0254547	0.0434196	0.0234784	0.184113	0.00382232	0.0191813	0.00696724	0.054265	0.304634	0.0734594	-0.0141428	-0.0481968	-0.0782456	-0.140464	-0.250677	0.142428	-0.239788	-0.144796	-0.104024	0.124751	0.0622334	-0.147496
O43312	MTSS1_HUMAN	MTSS1 KIAA0429 MIM	0.116729	0.14725	0.0285146	0.0498864	0.0244391	0.0931196	0.00705433	0.0186342	0.050873	0.278126	0.12101	0.064364	0.056627	0.218244	0.0223414	0.0542425	0.0239783	0.106569	0.00450679	0.0198407	0.0293063	0.168474	0.181364	0.114505	-0.514884	0.482133	-0.216491	0.0873219	-0.0188573	0.144429	-0.361132	0.0647467	-0.423932	-0.394252	0.498759	0.779027
O43314	VIP2_HUMAN	PPIP5K2 HISPPD1 KIAA0433 VIP2	0.0450741	0.282927	0.0183109	0.137733	0.0992742	0.0563032	0.00438272	0.0116595	0.0129478	0.0314917	0.108839	0.191057	0.0444848	0.379528	0.0281047	0.0762947	0.0463589	0.0762607	0.00441394	0.0176411	0.0125836	0.0300868	0.157082	0.127161	-0.0130741	0.341437	0.534868	-0.446069	-0.533022	0.354464	0.00712323	0.513022	-0.0281334	-0.04461	0.443248	-0.334436
O43318	M3K7_HUMAN	MAP3K7 TAK1	0.0405475	0.286141	0.0176806	0.0608824	0.0278042	0.122278	0.00500159	0.0238448	0.00894479	0.0361563	0.229477	0.141242	0.0389759	0.255839	0.0172907	0.0559843	0.0313183	0.128881	0.00471225	0.0256533	0.00919523	0.0334616	0.257252	0.141436	-0.0387595	-0.105897	-0.0220537	-0.0804515	0.126387	0.0539991	-0.0578492	0.0758428	0.0279986	-0.0745282	0.121038	0.00137076
O43324	MCA3_HUMAN	EEF1E1 AIMP3 P18	0.052223	0.210607	0.0205156	0.0564947	0.0405415	0.206201	0.00503437	0.0584435	0.00781363	0.0531291	0.213083	0.0759139	0.0479129	0.204853	0.0198553	0.0529612	0.036609	0.201606	0.00495893	0.0546966	0.00764492	0.0452826	0.243381	0.0802383	-0.0825319	-0.0273194	-0.0321815	-0.0625455	-0.0969994	-0.0222804	-0.0149858	-0.0641121	-0.0215914	-0.147689	0.142186	0.0569633
O43353	RIPK2_HUMAN	RIPK2 CARDIAK RICK RIP2 UNQ277/PRO314/PRO34092	0.0381714	0.308772	0.0160796	0.0646536	0.0393584	0.0919169	0.00695258	0.0470983	0.00822487	0.0279642	0.208422	0.142386	0.0393894	0.278313	0.0178792	0.06657	0.0474554	0.0892798	0.00667266	0.0391987	0.00842883	0.0259152	0.209854	0.171044	0.0319102	-0.0986465	0.111918	0.02964	0.205726	-0.0286902	-0.0402614	-0.167725	0.024798	-0.0732727	0.00687223	0.201267
O43364	HXA2_HUMAN	HOXA2 HOX1K	0.0406558	0.245219	0.0180242	0.0626253	0.0349409	0.131378	0.00496509	0.0301541	0.00784218	0.0416972	0.278336	0.104162	0.0324327	0.22959	0.0113861	0.0263192	0.00973513	0.335194	0.0026119	0.00722054	0.00394881	0.0223506	0.293162	0.0260493	-0.202261	-0.0637365	-0.36829	-0.579735	-0.721383	1.55136	-0.473948	-0.760545	-0.496465	-0.463978	0.0532677	-0.749916
O43374	RASL2_HUMAN	RASA4 CAPRI GAPL KIAA0538	0.0407667	0.251608	0.0178179	0.0638438	0.0325068	0.132608	0.00442284	0.0293336	0.00793708	0.0353302	0.268929	0.114897	0.039485	0.234626	0.0178029	0.0579788	0.0330877	0.136181	0.00452386	0.0298079	0.00787673	0.0334584	0.288131	0.117041	-0.0314388	-0.0674913	-0.000846991	-0.0918652	0.017868	0.0269405	0.0228416	0.0161721	-0.00760313	-0.0529803	0.0714018	0.0186648
O43379	WDR62_HUMAN	WDR62 C19orf14	0.0624563	0.255789	0.0176999	0.116267	0.0576967	0.0694824	0.00538568	0.0177036	0.00929173	0.100341	0.137357	0.15053	0.0580669	0.243313	0.0177732	0.11076	0.0591819	0.0677376	0.00521977	0.0198206	0.00871545	0.0860868	0.149692	0.173633	-0.0702799	-0.0487761	0.00414058	-0.0473641	0.0257422	-0.025111	-0.0308056	0.119585	-0.0620206	-0.142058	0.0898036	0.153479
O43395	PRPF3_HUMAN	PRPF3 HPRP3 PRP3	0.0493769	0.235758	0.0185305	0.0503468	0.0248361	0.207401	0.00387511	0.0330486	0.00638696	0.0461993	0.261876	0.0623652	0.0474611	0.212572	0.0189255	0.0486972	0.0273024	0.211401	0.00409594	0.037817	0.0066283	0.043387	0.273836	0.0678769	-0.0387989	-0.0983485	0.0213168	-0.0327647	0.0993009	0.0192865	0.056986	0.144285	0.0377869	-0.0608736	0.045673	0.0883773
O43396	TXNL1_HUMAN	TXNL1 TRP32 TXL TXNL	0.050506	0.209847	0.0188827	0.0564957	0.0473025	0.201637	0.00733813	0.0503149	0.00764029	0.0660607	0.214023	0.0699519	0.0455242	0.209378	0.0192844	0.0585417	0.0412598	0.183426	0.00548905	0.0414218	0.00771732	0.0530193	0.248884	0.0860551	-0.0986383	-0.00223759	0.021272	0.0362152	-0.127747	-0.0903161	-0.251983	-0.176748	0.0100827	-0.197415	0.162883	0.230203
O43402	EMC8_HUMAN	EMC8 C16orf2 C16orf4 COX4AL COX4NB FAM158B NOC4	0.0595617	0.107015	0.0175321	0.0692558	0.385948	0.0682502	0.00538612	0.0289278	0.015959	0.0200744	0.0849	0.13719	0.0579428	0.12778	0.0190596	0.0670729	0.30504	0.0800319	0.00571724	0.0327557	0.0156443	0.0217764	0.121611	0.145569	-0.0271804	0.19404	0.0871218	-0.03152	-0.209635	0.172626	0.0614753	0.132326	-0.0197215	0.0847845	0.432399	0.0610722
O43427	FIBP_HUMAN	FIBP	0.0434433	0.306124	0.0155424	0.0606803	0.0233544	0.100265	0.00404874	0.0121406	0.0823504	0.0497761	0.148709	0.153566	0.0446034	0.270082	0.0172149	0.0486882	0.0225529	0.118052	0.00424793	0.0135375	0.104225	0.0654313	0.175118	0.116246	0.0267042	-0.117734	0.107606	-0.197628	-0.034319	0.177397	0.0491993	0.115062	0.26563	0.314514	0.177588	-0.24302
O43435	TBX1_HUMAN	TBX1	0.0476968	0.171422	0.0173691	0.0429119	0.0210177	0.340999	0.00399215	0.0214642	0.00655875	0.0295336	0.235613	0.0614223	0.0587303	0.120557	0.0169904	0.0307319	0.0189076	0.42233	0.00400334	0.018654	0.00635782	0.0283351	0.226586	0.0478171	0.231325	-0.296724	-0.0218031	-0.283837	-0.100398	0.238507	0.0028022	-0.130921	-0.0306357	-0.040583	-0.0383118	-0.221503
O43439	MTG8R_HUMAN	CBFA2T2 EHT MTGR1	0.0361522	0.182491	0.0154664	0.0466979	0.0108261	0.190739	0.00324685	0.0128904	0.00483863	0.0381191	0.418524	0.040008	0.0361818	0.172102	0.0159633	0.0500789	0.0127769	0.188782	0.00328006	0.0146404	0.00497016	0.0374212	0.420779	0.0430242	0.000816776	-0.0569271	0.0321268	0.0724015	0.180193	-0.010263	0.0102274	0.135754	0.0271835	-0.0183092	0.00538834	0.075389
O43463	SUV91_HUMAN	SUV39H1 KMT1A SUV39H	0.0390272	0.234379	0.0151459	0.0506543	0.0168706	0.199357	0.0036693	0.020993	0.0056863	0.0402981	0.316538	0.057381	0.038853	0.212993	0.0157167	0.0479702	0.0192416	0.197678	0.00369544	0.02217	0.00589696	0.0392257	0.333856	0.0627036	-0.00446282	-0.0912471	0.0376858	-0.0529877	0.14054	-0.00842491	0.00712505	0.0560668	0.0370466	-0.0266125	0.0547123	0.0927584
O43464	HTRA2_HUMAN	HTRA2 OMI PRSS25	0.0453832	0.248362	0.0180006	0.0537477	0.0364747	0.143726	0.00688159	0.0781808	0.00827285	0.0413789	0.240038	0.0795538	0.0422394	0.227986	0.0178644	0.0525148	0.0347763	0.158837	0.00774197	0.0574316	0.00797153	0.0399138	0.265348	0.0873752	-0.0692707	-0.0820417	-0.00756565	-0.0229393	-0.046563	0.105137	0.125026	-0.265401	-0.0364217	-0.0354063	0.105443	0.0983151
O43482	MS18B_HUMAN	OIP5 MIS18B	0.045974	0.255208	0.0141137	0.13317	0.0147686	0.133657	0.00490706	0.0283517	0.00663242	0.0604357	0.238621	0.0641607	0.0437832	0.240709	0.0142124	0.110404	0.0154328	0.14045	0.00458367	0.0330647	0.00660162	0.0582435	0.261564	0.0709506	-0.0476526	-0.0568127	0.00699116	-0.170951	0.0449713	0.0508249	-0.0659044	0.166234	-0.00464448	-0.0362722	0.0961475	0.105826
O43488	ARK72_HUMAN	AKR7A2 AFAR AFAR1 AKR7	0.0781454	0.191406	0.0160608	0.0377997	0.0105274	0.0760619	0.00357473	0.0119232	0.00668806	0.412252	0.0847563	0.0708038	0.0635245	0.15712	0.0202044	0.0659302	0.0121351	0.0975909	0.00312477	0.0124299	0.00641095	0.337942	0.118826	0.104762	-0.187098	-0.17913	0.257995	0.744199	0.152709	0.283046	-0.125873	0.0425009	-0.0414341	-0.180256	0.401973	0.479608
O43490	PROM1_HUMAN	PROM1 PROML1 MSTP061	0.0675918	0.229257	0.039426	0.106388	0.0262412	0.14011	0.00454808	0.0161685	0.0342948	0.0382553	0.118366	0.179353	0.0387583	0.110058	0.0152254	0.0423586	0.0200712	0.0387277	0.00288895	0.0135866	0.570067	0.00974062	0.0682684	0.0702492	-0.426583	-0.519936	-0.613822	-0.601848	-0.235125	-0.723591	-0.364798	-0.159685	15.6226	-0.745378	-0.423245	-0.608319
O43491	E41L2_HUMAN	EPB41L2	0.056235	0.215635	0.0220636	0.0609321	0.0293966	0.20159	0.004111	0.0346889	0.0079351	0.0614284	0.219883	0.0861012	0.0517063	0.204338	0.0209669	0.0577627	0.0307114	0.188345	0.00425853	0.0348456	0.00800285	0.0551683	0.243153	0.100742	-0.0805318	-0.0523881	-0.0497054	-0.052016	0.0447262	-0.0657038	0.0358859	0.00451624	0.00853802	-0.101908	0.105828	0.170036
O43493	TGON2_HUMAN	TGOLN2 TGN46 TGN51	0.0407953	0.272899	0.0184504	0.124531	0.0521591	0.068736	0.00447384	0.020679	0.0131211	0.0273729	0.173709	0.183074	0.0402553	0.256972	0.018573	0.110494	0.0499423	0.0790055	0.00478836	0.0231905	0.0124374	0.0278272	0.2003	0.176215	-0.0132386	-0.0583623	0.0066438	-0.112716	-0.0425007	0.149406	0.0703028	0.12145	-0.0521023	0.0165961	0.153076	-0.0374658
O43497	CAC1G_HUMAN	CACNA1G KIAA1123	0.0447585	0.216463	0.0181496	0.0578464	0.0629678	0.125249	0.00546121	0.028592	0.0079608	0.0373165	0.304343	0.0908913	0.0465725	0.189548	0.0184871	0.0512159	0.076769	0.139325	0.00710212	0.033333	0.00815611	0.0453257	0.302796	0.0813702	0.0405271	-0.124341	0.0185955	-0.114623	0.219178	0.112381	0.300468	0.165813	0.024533	0.214628	-0.00508515	-0.104753
O43502	RA51C_HUMAN	RAD51C RAD51L2	0.0608743	0.168682	0.018334	0.0969407	0.0159937	0.25673	0.00359365	0.0656715	0.00628069	0.0683863	0.182086	0.0564269	0.0493106	0.180657	0.0226729	0.0854603	0.0184328	0.207233	0.00373451	0.064885	0.00686306	0.0701527	0.222374	0.068224	-0.18996	0.0709876	0.236659	-0.118427	0.152502	-0.192799	0.0391975	-0.0119757	0.0927245	0.0258292	0.221263	0.209068
O43504	LTOR5_HUMAN	LAMTOR5 HBXIP XIP	0.0451088	0.219095	0.0167525	0.0669708	0.0302118	0.129245	0.00441909	0.0169242	0.0624904	0.0480225	0.27387	0.0868899	0.046212	0.200323	0.0161964	0.058291	0.0279723	0.120722	0.00442026	0.0144873	0.0530498	0.0790917	0.292222	0.0870123	0.0244573	-0.0856814	-0.0331987	-0.129606	-0.0741265	-0.0659404	0.000265447	-0.143993	-0.151074	0.646973	0.0670092	0.00140895
O43505	B4GA1_HUMAN	B4GAT1 B3GNT1 B3GNT6	0.0436946	0.225617	0.0220748	0.0683732	0.0474204	0.147419	0.0046619	0.0352757	0.0136703	0.0348603	0.231621	0.125311	0.0424065	0.211985	0.0216761	0.0609406	0.046105	0.153448	0.00472849	0.0364211	0.0122546	0.0335976	0.25218	0.124257	-0.0294805	-0.0604244	-0.0180614	-0.108706	-0.0277388	0.0408982	0.0142839	0.03247	-0.103562	-0.036221	0.0887593	-0.00840832
O43520	AT8B1_HUMAN	ATP8B1 ATPIC FIC1 PFIC	0.0484875	0.214886	0.0191652	0.0687324	0.0550408	0.0766959	0.0050326	0.0230218	0.0089054	0.0258605	0.149695	0.304478	0.0435761	0.169586	0.0164488	0.0586371	0.0566326	0.0563692	0.00508019	0.0167024	0.00821161	0.0180411	0.105916	0.444799	-0.101291	-0.210807	-0.141735	-0.146879	0.0289192	-0.265029	0.0094556	-0.274498	-0.0779062	-0.302368	-0.292456	0.460859
O43521	B2L11_HUMAN	BCL2L11 BIM	0.0669966	0.109611	0.0155206	0.0366669	0.119936	0.0555903	0.00662931	0.293547	0.00880357	0.114968	0.106198	0.0655319	0.053474	0.172627	0.0171256	0.0415063	0.131603	0.0805905	0.00615407	0.168944	0.00894646	0.044882	0.186013	0.0881324	-0.20184	0.574911	0.103412	0.131985	0.0972771	0.449723	-0.0716888	-0.424473	0.0162316	-0.609614	0.751569	0.344878
O43524	FOXO3_HUMAN	FOXO3 FKHRL1 FOXO3A	0.0463369	0.226657	0.0190388	0.0638966	0.0270362	0.181242	0.00414746	0.0302171	0.00753494	0.0524951	0.254201	0.0871968	0.0446124	0.212794	0.0188973	0.0584088	0.0263544	0.186078	0.00406399	0.0285455	0.00738734	0.0494631	0.275974	0.0874212	-0.0372158	-0.0611618	-0.0074367	-0.0858855	-0.0252182	0.0266829	-0.0201253	-0.0553206	-0.0195887	-0.0577584	0.0856512	0.00257361
O43541	SMAD6_HUMAN	SMAD6 MADH6	0.0498964	0.259918	0.0166203	0.0578616	0.0171012	0.128905	0.00420038	0.0128349	0.00739171	0.056771	0.222137	0.166363	0.0522269	0.219512	0.0187807	0.0609009	0.0272145	0.107459	0.0048383	0.016898	0.008661	0.032723	0.178841	0.271944	0.0467064	-0.155454	0.129987	0.0525276	0.591381	-0.166367	0.151872	0.316565	0.171718	-0.423597	-0.194909	0.634645
O43542	XRCC3_HUMAN	XRCC3	0.0492514	0.214106	0.0194996	0.0611034	0.0344509	0.192456	0.00407566	0.0530182	0.00731049	0.0490691	0.228584	0.0870761	0.0445274	0.206174	0.0202775	0.0555396	0.0339153	0.184067	0.00403028	0.0520462	0.00737078	0.044207	0.248852	0.098993	-0.0959169	-0.0370469	0.0398935	-0.0910567	-0.0155473	-0.0435865	-0.0111351	-0.0183324	0.00824652	-0.0990855	0.0886686	0.136856
O43543	XRCC2_HUMAN	XRCC2	0.0572919	0.196445	0.0169411	0.0830522	0.012236	0.263879	0.00352178	0.0735164	0.00545993	0.0458271	0.186014	0.0558157	0.0407383	0.217732	0.0171582	0.105177	0.0175047	0.204766	0.00364985	0.0376675	0.00645576	0.0439765	0.219389	0.0857852	-0.288934	0.108364	0.012812	0.266391	0.430588	-0.224015	0.0363663	-0.487632	0.182388	-0.0403821	0.179422	0.536936
O43561	LAT_HUMAN	LAT	0.0413514	0.144113	0.0140369	0.110784	0.0297059	0.0491025	0.00383571	0.00803283	0.014968	0.0114431	0.0492533	0.523373	0.0471409	0.189387	0.0172765	0.0949423	0.0346857	0.0707547	0.0045865	0.0115875	0.0192166	0.015021	0.0778023	0.417599	0.140008	0.314155	0.230796	-0.142998	0.167636	0.440959	0.195738	0.442524	0.283843	0.31267	0.579637	-0.202101
O43567	RNF13_HUMAN	RNF13 RZF	0.0388228	0.268896	0.017744	0.0758048	0.0359505	0.115465	0.0049068	0.0224446	0.010946	0.0286194	0.257329	0.123071	0.0362067	0.276255	0.0159233	0.081413	0.0332994	0.102993	0.00743214	0.0213209	0.0133237	0.0259467	0.254581	0.131305	-0.067387	0.0273662	-0.102612	0.0739808	-0.0737429	-0.108011	0.51466	-0.0500621	0.21722	-0.0933867	-0.0106777	0.0669015
O43572	AKA10_HUMAN	AKAP10	0.0554771	0.206148	0.0182853	0.0713685	0.0237537	0.0729943	0.00485332	0.0150276	0.00821223	0.0367281	0.0849906	0.402162	0.0499054	0.166237	0.0184496	0.0697098	0.0231378	0.0564059	0.00442952	0.0138388	0.00796697	0.0329798	0.062476	0.494464	-0.100433	-0.193604	0.00898595	-0.0232418	-0.0259305	-0.227255	-0.0873218	-0.0791131	-0.029865	-0.102054	-0.264907	0.229515
O43592	XPOT_HUMAN	XPOT	0.0540544	0.208661	0.0204866	0.0664602	0.0461648	0.222416	0.00426531	0.0508006	0.00854485	0.048613	0.191938	0.0775954	0.0505797	0.188398	0.0199529	0.0526037	0.034195	0.255982	0.00407002	0.0454172	0.00740225	0.0477779	0.227862	0.0657594	-0.0642811	-0.0971072	-0.0260525	-0.208494	-0.259284	0.150914	-0.0457856	-0.105971	-0.133718	-0.0171789	0.187163	-0.152534
O43598	DNPH1_HUMAN	DNPH1 C6orf108 RCL	0.0502514	0.145208	0.0177533	0.0343532	0.0163493	0.390855	0.00397755	0.0170913	0.00667573	0.0245413	0.242039	0.0509046	0.0586931	0.11662	0.0174286	0.0298375	0.0188133	0.431579	0.00425771	0.0187072	0.00675543	0.0265968	0.222548	0.0481628	0.167987	-0.196872	-0.0182918	-0.131448	0.150714	0.104191	0.0704343	0.0945458	0.0119375	0.08376	-0.0805285	-0.0538619
O43602	DCX_HUMAN	DCX DBCN LISX	0.0437538	0.215751	0.0182081	0.0765334	0.0300381	0.170284	0.00387055	0.0209116	0.00775211	0.0616386	0.252781	0.0984775	0.0435355	0.197615	0.0196459	0.0694045	0.0285073	0.222972	0.00408313	0.019931	0.00811511	0.0537275	0.2317	0.100763	-0.00498796	-0.0840589	0.0789669	-0.0931479	-0.0509632	0.30941	0.0549208	-0.0468901	0.0468267	-0.128346	-0.0833963	0.0232065
O43609	SPY1_HUMAN	SPRY1	0.0439356	0.232937	0.0174888	0.0753031	0.026714	0.108368	0.00454097	0.0158394	0.00845715	0.0263192	0.210199	0.229898	0.0407757	0.220082	0.0174252	0.0681838	0.0277579	0.11654	0.00456705	0.0179216	0.00861859	0.0262	0.241406	0.210522	-0.0719215	-0.0551875	-0.00363377	-0.0945422	0.0390773	0.0754111	0.00574333	0.131459	0.0190894	-0.00453031	0.148465	-0.0842794
O43615	TIM44_HUMAN	TIMM44 MIMT44 TIM44	0.0463037	0.199044	0.016061	0.0463665	0.0383585	0.125701	0.00518104	0.220517	0.00760565	0.0321343	0.19419	0.0685377	0.0442388	0.179265	0.0159421	0.0404626	0.0360988	0.126323	0.00537417	0.241172	0.00747804	0.0291031	0.203972	0.0705705	-0.044596	-0.0993697	-0.00740819	-0.127331	-0.0589116	0.00494565	0.0372767	0.0936673	-0.0167781	-0.0943302	0.0503763	0.0296602
O43617	TPPC3_HUMAN	TRAPPC3 BET3 CDABP0066	0.0391005	0.304877	0.0172323	0.14079	0.128758	0.0217364	0.00449642	0.00639485	0.0130822	0.031475	0.129748	0.16231	0.038563	0.298022	0.0172744	0.126599	0.1153	0.0264193	0.00512902	0.00734915	0.0117389	0.0310495	0.158341	0.164216	-0.0137483	-0.0224838	0.00244198	-0.100799	-0.10452	0.215443	0.140688	0.149231	-0.102681	-0.0135162	0.220369	0.0117423
O43623	SNAI2_HUMAN	SNAI2 SLUG SLUGH	0.0447409	0.207579	0.0174091	0.0585024	0.0219385	0.22374	0.00429368	0.0288192	0.00632404	0.0591846	0.269176	0.0582926	0.0420358	0.202159	0.0170406	0.0540618	0.0219903	0.215873	0.00396177	0.0273278	0.00633301	0.0512713	0.292494	0.0654511	-0.0604623	-0.0261105	-0.0211664	-0.0759045	0.00236417	-0.0351612	-0.0773018	-0.0517508	0.0014189	-0.133704	0.0866289	0.122803
O43639	NCK2_HUMAN	NCK2 GRB4	0.0548175	0.266093	0.0228711	0.0950652	0.0437172	0.0860388	0.00443004	0.0179333	0.0121496	0.027929	0.134914	0.234041	0.0506916	0.245998	0.0220044	0.0818731	0.0379413	0.101284	0.00463658	0.0200421	0.0131162	0.0284423	0.162329	0.231641	-0.0752652	-0.075518	-0.0378951	-0.138769	-0.132119	0.177193	0.0466232	0.117591	0.0795588	0.018378	0.203205	-0.0102571
O43660	PLRG1_HUMAN	PLRG1	0.0478939	0.219683	0.0194594	0.0559219	0.0285156	0.203171	0.0041812	0.0377299	0.0069117	0.0478775	0.259266	0.0693884	0.0457883	0.207998	0.0195133	0.0523945	0.029394	0.202076	0.0042526	0.0383033	0.00699548	0.0451072	0.272339	0.0758378	-0.0439639	-0.0531899	0.00277114	-0.0630773	0.0308055	-0.00539025	0.0170763	0.0151974	0.0121211	-0.0578629	0.0504233	0.0929467
O43663	PRC1_HUMAN	PRC1	0.0478813	0.228382	0.0193616	0.0713468	0.0228403	0.170476	0.00408686	0.0312332	0.00747978	0.0756763	0.236291	0.084944	0.0460571	0.2213	0.0189319	0.0673998	0.024741	0.163072	0.00437119	0.0302499	0.00731021	0.062749	0.258261	0.0955567	-0.0380992	-0.0310103	-0.0221951	-0.0553211	0.0832143	-0.0434325	0.069572	-0.0314827	-0.0226703	-0.170823	0.0929777	0.124938
O43665	RGS10_HUMAN	RGS10	0.0623256	0.166313	0.0174651	0.0655432	0.0227271	0.228558	0.00494565	0.0231253	0.00783085	0.0520397	0.136967	0.212159	0.0580615	0.138203	0.0173931	0.0495863	0.0202364	0.25043	0.00533448	0.0214675	0.00819641	0.0418184	0.138557	0.250715	-0.0684166	-0.169019	-0.00412468	-0.243456	-0.109593	0.0956971	0.0786217	-0.0716853	0.046682	-0.196414	0.0116106	0.181731
O43670	ZN207_HUMAN	ZNF207 BUGZ	0.0530554	0.200048	0.0197725	0.0548432	0.0411346	0.227192	0.00453144	0.0640559	0.0075345	0.0433776	0.220596	0.0638596	0.0495696	0.192907	0.0187933	0.0475914	0.0279874	0.222725	0.00446544	0.0710182	0.00680773	0.0402008	0.25493	0.0630045	-0.0657005	-0.0356971	-0.0495231	-0.132227	-0.319615	-0.0196602	-0.0145643	0.108692	-0.0964578	-0.0732357	0.155642	-0.0133898
O43674	NDUB5_HUMAN	NDUFB5	0.0239731	0.109829	0.00740089	0.0267647	0.0403321	0.0396867	0.00479175	0.59123	0.00551557	0.0100473	0.091199	0.0492301	0.0273516	0.123799	0.00900309	0.0279935	0.0451888	0.0493867	0.00512301	0.520488	0.00647511	0.0118572	0.112196	0.0611377	0.140931	0.1272	0.216488	0.0459142	0.120417	0.244413	0.0691304	-0.119652	0.173968	0.180137	0.230231	0.241878
O43677	NDUC1_HUMAN	NDUFC1	0.0407667	0.251608	0.0178179	0.0638438	0.0325068	0.132608	0.00442284	0.0293336	0.00793708	0.0353302	0.268929	0.114897	0.0487182	0.201042	0.023071	0.0579942	0.0295885	0.0987254	0.00497791	0.0229011	0.00809035	0.0288019	0.152646	0.323444	0.195049	-0.20097	0.294816	-0.0916243	-0.0897776	-0.25551	0.125501	-0.219287	0.019311	-0.18478	-0.432394	1.81508
O43679	LDB2_HUMAN	LDB2 CLIM1	0.0411032	0.223559	0.0172061	0.0658283	0.019859	0.148394	0.00503369	0.0229111	0.00663301	0.06197	0.31317	0.0743325	0.0395788	0.213145	0.0176313	0.0573344	0.0232642	0.147903	0.00482473	0.0244757	0.00684599	0.050212	0.330085	0.0846998	-0.0370879	-0.0465813	0.0247122	-0.129031	0.171468	-0.00331092	-0.0415124	0.0682883	0.0321087	-0.189736	0.0540119	0.139473
O43680	TCF21_HUMAN	TCF21 BHLHA23 POD1	0.0336649	0.167881	0.0137649	0.041452	0.0151352	0.120915	0.00359422	0.0140257	0.00548807	0.0289158	0.512748	0.0424153	0.0339982	0.155194	0.013813	0.0358647	0.0165037	0.131052	0.00363003	0.017843	0.00544213	0.0301432	0.513681	0.0428343	0.00990066	-0.0755731	0.00349282	-0.13479	0.0904173	0.0838423	0.00996174	0.272168	-0.00837139	0.0424442	0.00182052	0.00987854
O43681	GET3_HUMAN	GET3 ARSA ASNA1 TRC40	0.0627149	0.197059	0.0184158	0.0682315	0.0989543	0.249182	0.00525469	0.0274096	0.00831382	0.0331031	0.17447	0.056891	0.051292	0.210848	0.0191292	0.0700765	0.0855207	0.169156	0.00561404	0.0375336	0.0084161	0.0343084	0.217	0.0911052	-0.182141	0.0699731	0.0387366	0.0270406	-0.135755	-0.321154	0.0683866	0.36936	0.0123026	0.0364087	0.243767	0.601398
O43683	BUB1_HUMAN	BUB1 BUB1L	0.0398965	0.276302	0.0142617	0.0538478	0.0113636	0.160745	0.00332726	0.0135008	0.00520124	0.0803486	0.302773	0.0384323	0.0370915	0.272272	0.0153191	0.0521763	0.0126749	0.174433	0.00329814	0.0150472	0.00557434	0.0598426	0.309386	0.0428851	-0.0703086	-0.014588	0.074145	-0.0310419	0.115394	0.0851513	-0.00875364	0.114543	0.0717317	-0.255213	0.021844	0.115861
O43707	ACTN4_HUMAN	ACTN4	0.0491423	0.220785	0.0260575	0.0686931	0.0329	0.170706	0.00519352	0.0340602	0.00853461	0.0490245	0.223772	0.111131	0.0459998	0.211837	0.0233933	0.0619005	0.0342156	0.169105	0.00475728	0.0351824	0.00848427	0.0453465	0.247884	0.111894	-0.0639474	-0.0405272	-0.102244	-0.0988844	0.0399874	-0.00937667	-0.0839981	0.0329451	-0.00589855	-0.0750229	0.10775	0.00686837
O43709	BUD23_HUMAN	BUD23 MERM1 WBSCR22 HUSSY-03 PP3381	0.0805926	0.146004	0.0180547	0.0496688	0.058668	0.312505	0.00495086	0.0368052	0.00808109	0.0698026	0.171378	0.0434894	0.0550537	0.186697	0.0204604	0.0640741	0.0500509	0.239581	0.00494242	0.0347812	0.00747893	0.0469617	0.221211	0.0687073	-0.31689	0.278705	0.133242	0.290027	-0.146879	-0.23335	-0.00170525	-0.0549902	-0.0745144	-0.32722	0.290781	0.579863
O43715	TRIA1_HUMAN	TRIAP1 15E1.1 HSPC132	0.00827642	0.0345137	0.00251644	0.0060272	0.00766051	0.0127241	0.00369701	0.887132	0.00227862	0.00366453	0.0208297	0.0106795	0.0159414	0.0772364	0.00551544	0.0136301	0.0185057	0.033373	0.00475399	0.729803	0.00396284	0.00857619	0.0634855	0.0252165	0.926123	1.23785	1.19177	1.26143	1.41573	1.62281	0.285902	-0.177346	0.739139	1.34033	2.04784	1.36121
O43716	GATC_HUMAN	GATC 15E1.2	0.00639791	0.0281512	0.00170869	0.00357223	0.002629	0.0159463	0.00285976	0.894899	0.00116102	0.00293369	0.0301775	0.00956323	0.0065844	0.0215696	0.001683	0.00303008	0.00258834	0.0152283	0.00345019	0.90758	0.0011671	0.0027427	0.0256203	0.00875591	0.0291474	-0.233796	-0.0150312	-0.151768	-0.015469	-0.0450235	0.20646	0.0141699	0.00523073	-0.0651045	-0.151013	-0.0844197
O43731	ERD23_HUMAN	KDELR3	0.0409959	0.245541	0.0182758	0.0816884	0.0453754	0.102606	0.00457779	0.0280571	0.00877345	0.0285269	0.250564	0.145019	0.0403989	0.222226	0.0202216	0.0743604	0.0479836	0.0913478	0.00495221	0.0267623	0.00916782	0.0240718	0.242929	0.195579	-0.0145633	-0.0949542	0.106471	-0.0897068	0.057481	-0.109718	0.0817911	-0.046149	0.044951	-0.156175	-0.0304709	0.348644
O43739	CYH3_HUMAN	CYTH3 ARNO3 GRP1 PSCD3	0.0448668	0.23561	0.0211511	0.0659026	0.0336895	0.161548	0.00432393	0.0351097	0.00805694	0.0375128	0.246294	0.105935	0.0432039	0.2229	0.0206357	0.0625369	0.0331768	0.161888	0.00460775	0.0350081	0.00777158	0.0344003	0.268058	0.105813	-0.0370633	-0.0539428	-0.0243674	-0.0510717	-0.0152182	0.00210419	0.0656378	-0.00289533	-0.0354183	-0.0829716	0.0883671	-0.00115463
O43745	CHP2_HUMAN	CHP2 HCA520	0.0436308	0.186484	0.0178118	0.224817	0.030401	0.0535513	0.00453912	0.0126539	0.00934529	0.0191794	0.118278	0.279308	0.0438171	0.184861	0.018773	0.174628	0.0317068	0.0608972	0.00483243	0.0142863	0.0100721	0.019148	0.135736	0.301242	0.00427173	-0.00870306	0.0539653	-0.223244	0.0429502	0.137175	0.0646188	0.129	0.0777723	-0.00163433	0.147599	0.0785295
O43747	AP1G1_HUMAN	AP1G1 ADTG CLAPG1	0.049688	0.215629	0.0262609	0.154875	0.035013	0.135873	0.00442801	0.0261478	0.0222629	0.0429454	0.170921	0.115955	0.0460684	0.210841	0.0258146	0.105322	0.0366041	0.142007	0.00449281	0.0285468	0.0208882	0.0404909	0.197264	0.141661	-0.0728456	-0.0222091	-0.0169977	-0.319959	0.0454427	0.0451473	0.0146334	0.0917478	-0.0617477	-0.0571543	0.154125	0.221684
O43752	STX6_HUMAN	STX6	0.0444882	0.24951	0.0146399	0.164225	0.0486004	0.0382863	0.00509221	0.0190773	0.0112112	0.015441	0.0889657	0.300463	0.0415772	0.247435	0.0153292	0.141281	0.0479434	0.0461955	0.00518279	0.0217539	0.0116764	0.0161233	0.117601	0.287901	-0.0654324	-0.00831338	0.04708	-0.13971	-0.0135182	0.20658	0.0177875	0.140304	0.0414888	0.0441867	0.321865	-0.0418084
O43765	SGTA_HUMAN	SGTA SGT SGT1	0.0555156	0.239454	0.018576	0.0742161	0.110805	0.151993	0.00510019	0.0295219	0.00916648	0.0337673	0.179313	0.092571	0.0529702	0.215014	0.0186888	0.069028	0.0920215	0.159056	0.00497925	0.0298079	0.00866522	0.0326409	0.213777	0.103351	-0.0458492	-0.102068	0.00607324	-0.0699047	-0.169521	0.0464718	-0.0237121	0.00968702	-0.0546832	-0.0333579	0.192199	0.116456
O43772	MCAT_HUMAN	SLC25A20 CAC CACT	0.0489983	0.219614	0.0200095	0.0580214	0.03238	0.191731	0.00387698	0.0268851	0.00751138	0.0384923	0.254691	0.097789	0.0541202	0.191627	0.0221369	0.0509295	0.0337145	0.227022	0.00364866	0.0275278	0.00752382	0.0373661	0.255107	0.0892766	0.104532	-0.127437	0.10632	-0.122228	0.0412136	0.184062	-0.0588891	0.0239091	0.00165677	-0.0292585	0.00163391	-0.0870485
O43776	SYNC_HUMAN	NARS1 NARS NRS	0.0585909	0.21556	0.0221467	0.0606231	0.0599094	0.186458	0.00454238	0.0410237	0.00794576	0.0657679	0.203127	0.074305	0.0509653	0.207278	0.0208224	0.0558999	0.0484979	0.196634	0.00450238	0.0375627	0.00771744	0.0571559	0.231646	0.0813184	-0.13015	-0.0384234	-0.0597976	-0.0779107	-0.190479	0.0545745	-0.00880607	-0.0843678	-0.0287348	-0.130946	0.140402	0.094386
O43781	DYRK3_HUMAN	DYRK3	0.0494616	0.229212	0.0225187	0.0623948	0.0346088	0.144164	0.00587223	0.0288046	0.00794336	0.0398016	0.274679	0.10054	0.0474448	0.215515	0.0219318	0.060962	0.0366175	0.143116	0.00608546	0.0299623	0.00822464	0.0358193	0.279827	0.114494	-0.0407739	-0.0597541	-0.0260594	-0.022964	0.0580412	-0.00727203	0.0363116	0.040191	0.0354107	-0.100053	0.0187452	0.138786
O43791	SPOP_HUMAN	SPOP	0.0423299	0.200469	0.0178093	0.0505524	0.0205596	0.23645	0.00341992	0.0201333	0.00598424	0.0477557	0.282741	0.0717946	0.0404188	0.172537	0.0170343	0.0455953	0.0179422	0.284251	0.00324076	0.0205036	0.00566259	0.0403426	0.287987	0.0644845	-0.0451484	-0.139333	-0.0435178	-0.0980592	-0.127308	0.202161	-0.0523879	0.0183927	-0.0537493	-0.155231	0.0185519	-0.101819
O43795	MYO1B_HUMAN	MYO1B	0.0503023	0.219331	0.0263093	0.0677239	0.0339495	0.173934	0.00472012	0.0384692	0.00856636	0.0497922	0.221214	0.105688	0.0464087	0.214832	0.0239945	0.0608543	0.0331267	0.172584	0.00545076	0.0363832	0.00840586	0.0446828	0.244564	0.108714	-0.0774033	-0.0205124	-0.0879826	-0.101436	-0.024237	-0.00776456	0.154793	-0.0542273	-0.0187357	-0.102614	0.105556	0.0286235
O43805	SSNA1_HUMAN	SSNA1 NA14	0.0477775	0.240984	0.0184468	0.0753388	0.0221635	0.104092	0.00431581	0.0289154	0.00749705	0.102766	0.249441	0.0982614	0.0450274	0.225638	0.0170493	0.0658632	0.0232603	0.113995	0.00451972	0.0304495	0.00742941	0.0949309	0.271926	0.0999106	-0.0575604	-0.0636816	-0.0757552	-0.125773	0.0494882	0.0951397	0.0472481	0.0530544	-0.00902228	-0.0762444	0.0901415	0.016784
O43808	PM34_HUMAN	SLC25A17 PMP34	0.0422097	0.243361	0.0181784	0.0684731	0.0365484	0.135296	0.00433515	0.0352966	0.00799965	0.0338442	0.262142	0.112316	0.0412262	0.226648	0.0179872	0.0601285	0.0394786	0.140037	0.00439478	0.0359849	0.00800693	0.0323114	0.284128	0.109669	-0.0232995	-0.0686756	-0.0105181	-0.121867	0.080173	0.0350446	0.0137566	0.0195002	0.000910232	-0.0452898	0.0838683	-0.0235691
O43809	CPSF5_HUMAN	NUDT21 CFIM25 CPSF25 CPSF5	0.0472771	0.224968	0.0191371	0.0559315	0.030255	0.199855	0.00464211	0.0398837	0.00706349	0.0455066	0.254022	0.0714589	0.04505	0.209289	0.0186988	0.0512743	0.029913	0.204273	0.004767	0.0389172	0.00696063	0.042564	0.275091	0.0732027	-0.0471069	-0.0696958	-0.0229034	-0.0832659	-0.0113021	0.0221085	0.0269042	-0.0242339	-0.0145616	-0.0646625	0.0829398	0.0244039
O43818	U3IP2_HUMAN	RRP9 RNU3IP2 U355K	0.0870314	0.152342	0.0184838	0.0426463	0.0339651	0.3025	0.0041602	0.0425054	0.00645459	0.0618477	0.216758	0.031306	0.0669037	0.165131	0.0189609	0.0427481	0.0303194	0.282535	0.00411695	0.0465469	0.00639631	0.0499505	0.242119	0.0442721	-0.231269	0.0839473	0.0258143	0.00238557	-0.107335	-0.065999	-0.0103955	0.0950823	-0.00902961	-0.192362	0.117004	0.414172
O43819	SCO2_HUMAN	SCO2	0.025803	0.106144	0.00743133	0.0215174	0.021588	0.049234	0.00446639	0.665963	0.00459111	0.0134292	0.055486	0.0243461	0.0371116	0.151391	0.0130125	0.0371614	0.0337005	0.0970586	0.00502999	0.404714	0.0066613	0.0234934	0.139896	0.0507694	0.438267	0.426282	0.751035	0.727039	0.561071	0.971375	0.126189	-0.392289	0.450913	0.749424	1.52129	1.08532
O43820	HYAL3_HUMAN	HYAL3 LUCA3	0.0407667	0.251608	0.0178179	0.0638438	0.0325068	0.132608	0.00442284	0.0293336	0.00793708	0.0353302	0.268929	0.114897	0.039485	0.234626	0.0178029	0.0579788	0.0330877	0.136181	0.00452386	0.0298079	0.00787673	0.0334584	0.288131	0.117041	-0.0314388	-0.0674913	-0.000846991	-0.0918652	0.017868	0.0269405	0.0228416	0.0161721	-0.00760313	-0.0529803	0.0714018	0.0186648
O43822	CF410_HUMAN	CFAP410 C21orf2 LRRC76	0.0331349	0.35721	0.0153964	0.0542658	0.01792	0.0940424	0.00382945	0.0188388	0.0064567	0.0462134	0.252075	0.100617	0.0328768	0.303293	0.0154905	0.0531787	0.0204979	0.098286	0.00403236	0.0222311	0.00678419	0.0425588	0.305994	0.0947762	-0.00779083	-0.150938	0.0061133	-0.0200328	0.143853	0.0451247	0.0529876	0.18007	0.0507224	-0.0790814	0.213899	-0.0580466
O43829	ZBT14_HUMAN	ZBTB14 ZFP161 ZNF478	0.045395	0.180894	0.0218978	0.0515438	0.0167326	0.251355	0.0033433	0.0160565	0.00607415	0.0510175	0.296424	0.059266	0.0425645	0.174521	0.0199489	0.0638566	0.0194467	0.220049	0.00360512	0.0171012	0.00638676	0.0397684	0.311615	0.0811364	-0.0623525	-0.0352327	-0.0890004	0.23888	0.162198	-0.124548	0.0783108	0.0650675	0.0514654	-0.220495	0.0512487	0.369022
O43837	IDH3B_HUMAN	IDH3B	0.0477344	0.221801	0.0180755	0.0705348	0.028983	0.16658	0.00454064	0.0910154	0.00756091	0.0548752	0.210548	0.0777517	0.0500593	0.209489	0.0187102	0.0619463	0.0290582	0.164605	0.00492815	0.0715545	0.00748736	0.0565743	0.241858	0.0837301	0.0487047	-0.0555117	0.0351133	-0.121762	0.00259749	-0.0118558	0.0853441	-0.21382	-0.00972799	0.0309636	0.14871	0.0768905
O43847	NRDC_HUMAN	NRDC NRD1	0.0358769	0.173604	0.0119585	0.0265451	0.0170352	0.110015	0.00472834	0.367073	0.00509591	0.0236085	0.181503	0.0429569	0.034142	0.164759	0.0113039	0.0236607	0.0173772	0.110562	0.004805	0.38036	0.00500967	0.0232061	0.179933	0.0448816	-0.0483584	-0.0509463	-0.0547345	-0.10866	0.0200732	0.00496885	0.0162117	0.0361978	-0.016924	-0.0170423	-0.00865125	0.0448051
O43852	CALU_HUMAN	CALU	0.0576748	0.182613	0.0213965	0.0664207	0.0949506	0.134515	0.00657329	0.076736	0.0101841	0.0654904	0.196029	0.0874165	0.0518743	0.18806	0.0200459	0.0604297	0.0689942	0.167562	0.00769612	0.0543106	0.00873916	0.0551829	0.228201	0.0889044	-0.100572	0.0298242	-0.0631249	-0.0901988	-0.273367	0.245673	0.170817	-0.29224	-0.14188	-0.157389	0.164122	0.0170206
O43889	CREB3_HUMAN	CREB3 LZIP	0.0464274	0.209239	0.0182414	0.0721344	0.0684088	0.110029	0.00458845	0.0268277	0.00773767	0.0288532	0.295758	0.111755	0.0408408	0.207584	0.0187008	0.0700211	0.0718405	0.102377	0.0045898	0.027337	0.00755248	0.0275955	0.307879	0.113682	-0.12033	-0.00791061	0.0251864	-0.0292973	0.0501648	-0.0695447	0.000295209	0.0189828	-0.0239338	-0.0435887	0.0409832	0.0172444
O43900	PRIC3_HUMAN	PRICKLE3 LMO6	0.0491452	0.273372	0.01863	0.0633038	0.0220064	0.117333	0.00386715	0.0202939	0.00749567	0.0820594	0.220552	0.121942	0.0458921	0.248376	0.0192649	0.0563077	0.0241712	0.128897	0.0039869	0.0230977	0.00735023	0.0670242	0.260502	0.11513	-0.0661934	-0.0914335	0.0340822	-0.110517	0.0983745	0.0985624	0.0309655	0.138158	-0.019403	-0.183224	0.181133	-0.0558619
O43909	EXTL3_HUMAN	EXTL3 EXTL1L EXTR1 KIAA0519	0.0430925	0.17457	0.026602	0.0587237	0.0227195	0.0401265	0.00463665	0.0195521	0.00763957	0.0412583	0.0775144	0.483565	0.0378043	0.134704	0.0267962	0.0475159	0.0202397	0.0341214	0.00447935	0.019047	0.006889	0.0388003	0.0672678	0.562335	-0.122718	-0.228363	0.00729828	-0.190856	-0.109148	-0.149655	-0.0339254	-0.0258343	-0.0982476	-0.0595759	-0.132189	0.162893
O43913	ORC5_HUMAN	ORC5 ORC5L	0.0468258	0.177247	0.0148736	0.0445714	0.0173892	0.234606	0.00366768	0.0219604	0.00606183	0.0945906	0.286527	0.0516804	0.0457865	0.171901	0.0152047	0.0423603	0.0191799	0.221973	0.00380338	0.0235516	0.00627802	0.091447	0.30108	0.0574346	-0.0221968	-0.030161	0.0222604	-0.0496074	0.102977	-0.0538442	0.0369993	0.0724615	0.0356629	-0.0332339	0.0507912	0.111342
O43920	NDUS5_HUMAN	NDUFS5	0.0249609	0.117322	0.00774252	0.0251679	0.0389012	0.0452126	0.00488619	0.57631	0.0055639	0.0113292	0.100301	0.0423034	0.0305473	0.137261	0.0102811	0.0306341	0.0475883	0.0591629	0.00527514	0.465475	0.00692969	0.0141646	0.132098	0.0605834	0.223806	0.169956	0.327873	0.217188	0.223312	0.308551	0.0796022	-0.192319	0.245473	0.250281	0.317017	0.432115
O43924	PDE6D_HUMAN	PDE6D PDED	0.0417265	0.257942	0.016561	0.0904297	0.0299859	0.106965	0.00457029	0.0228366	0.00920374	0.0340778	0.26689	0.118812	0.0406444	0.234079	0.016415	0.125364	0.0275456	0.0783118	0.00524518	0.0151495	0.00947041	0.0319156	0.219605	0.196254	-0.025934	-0.0925096	-0.00881893	0.38631	-0.0813804	-0.267873	0.14767	-0.336612	0.0289746	-0.0634485	-0.17717	0.651807
O43929	ORC4_HUMAN	ORC4 ORC4L	0.047732	0.191682	0.0163232	0.0469504	0.0206209	0.229319	0.00395848	0.0279934	0.00637844	0.0794165	0.27453	0.0550955	0.0458835	0.181539	0.0161616	0.0435254	0.0212835	0.218998	0.00408041	0.0287118	0.0063512	0.0801568	0.293982	0.0593262	-0.0387255	-0.0529162	-0.00989779	-0.0729491	0.0321308	-0.0450087	0.0308047	0.0256634	-0.00426972	0.00932183	0.0708583	0.0767896
O43933	PEX1_HUMAN	PEX1	0.0449002	0.27405	0.0169552	0.0974821	0.0555726	0.117395	0.00837167	0.02617	0.00953182	0.0494053	0.210115	0.0900512	0.0424224	0.284473	0.0165945	0.0853602	0.0282476	0.128055	0.00906334	0.0304758	0.00743966	0.0427188	0.246795	0.0783547	-0.0551847	0.0380346	-0.021274	-0.12435	-0.491698	0.0908047	0.0826202	0.16453	-0.219492	-0.13534	0.17457	-0.129888
O60220	TIM8A_HUMAN	TIMM8A DDP DDP1 TIM8A	0.00729434	0.0425762	0.00248233	0.00691531	0.00765848	0.0178212	0.0045957	0.854167	0.00198955	0.00503822	0.037265	0.0121965	0.00992029	0.0450723	0.00347327	0.00787329	0.0108618	0.0209132	0.00307901	0.830216	0.00269858	0.00579673	0.0441127	0.0159829	0.359999	0.0586267	0.399199	0.13853	0.418274	0.173498	-0.330024	-0.0280404	0.356381	0.150552	0.183757	0.310447
O60229	KALRN_HUMAN	KALRN DUET DUO HAPIP TRAD	0.111544	0.155462	0.0285075	0.0613621	0.0232554	0.104923	0.00812659	0.0952019	0.0141332	0.161782	0.147243	0.0884593	0.101456	0.150651	0.0273104	0.0583684	0.025338	0.10337	0.0083392	0.107612	0.0173858	0.131311	0.157765	0.111093	-0.0904418	-0.0309473	-0.041995	-0.0487873	0.0895544	-0.0148032	0.0261623	0.130355	0.230133	-0.188347	0.0714653	0.255869
O60231	DHX16_HUMAN	DHX16 DBP2 DDX16 KIAA0577 PRP2	0.0507359	0.208888	0.0206991	0.0647083	0.0294321	0.212624	0.00405826	0.0350049	0.00692105	0.047111	0.248758	0.0710596	0.0501622	0.198697	0.0216989	0.0603784	0.0335728	0.219533	0.00394343	0.0348321	0.00689963	0.0417162	0.250665	0.0779023	-0.0113069	-0.0487873	0.0482981	-0.0669134	0.140686	0.0324909	-0.0282942	-0.004936	-0.00309382	-0.114512	0.00766561	0.0962956
O60238	BNI3L_HUMAN	BNIP3L BNIP3A BNIP3H NIX	0.0153466	0.020986	0.00302931	0.00977029	0.05617	0.00970466	0.00334149	0.816791	0.00244545	0.02077	0.028344	0.0133013	0.0294255	0.0597113	0.00832743	0.021093	0.0889205	0.034087	0.00484937	0.580985	0.00493586	0.010975	0.122191	0.0344991	0.917395	1.84529	1.74895	1.15889	0.583061	2.51244	0.451262	-0.288698	1.01839	-0.471593	3.31101	1.59366
O60241	AGRB2_HUMAN	ADGRB2 BAI2	0.0407667	0.251608	0.0178179	0.0638438	0.0325068	0.132608	0.00442284	0.0293336	0.00793708	0.0353302	0.268929	0.114897	0.039485	0.234626	0.0178029	0.0579788	0.0330877	0.136181	0.00452386	0.0298079	0.00787673	0.0334584	0.288131	0.117041	-0.0314388	-0.0674913	-0.000846991	-0.0918652	0.017868	0.0269405	0.0228416	0.0161721	-0.00760313	-0.0529803	0.0714018	0.0186648
O60244	MED14_HUMAN	MED14 ARC150 CRSP2 CXorf4 DRIP150 EXLM1 RGR1 TRAP170	0.0430316	0.183223	0.0162756	0.0506589	0.023562	0.246405	0.00331943	0.0193233	0.00577856	0.0559365	0.310565	0.0419217	0.0411841	0.183358	0.0162073	0.048374	0.028243	0.224567	0.00358851	0.0225242	0.00609389	0.0511825	0.322976	0.0517015	-0.0429327	0.000738892	-0.00419914	-0.0451038	0.198669	-0.088625	0.0810617	0.165654	0.0545681	-0.0849879	0.0399614	0.233289
O60245	PCDH7_HUMAN	PCDH7 BHPCDH	0.050469	0.208057	0.0260389	0.0749345	0.0870077	0.115642	0.00475079	0.0286021	0.00935379	0.0345762	0.224848	0.13572	0.0457197	0.200741	0.0271397	0.0646194	0.062954	0.117434	0.00466072	0.0236113	0.00896384	0.0307862	0.245256	0.168115	-0.0941033	-0.035165	0.0422766	-0.137656	-0.276455	0.0154993	-0.0189572	-0.174492	-0.0416887	-0.109614	0.090763	0.238685
O60260	PRKN_HUMAN	PRKN PARK2	0.0463937	0.232092	0.0188934	0.0648822	0.0415185	0.159224	0.00534994	0.0521713	0.0083254	0.0461795	0.234951	0.0900185	0.0446324	0.217879	0.0192185	0.058546	0.0402359	0.163777	0.00526522	0.05004	0.00838479	0.0420976	0.253637	0.0962867	-0.0379637	-0.0612413	0.0172095	-0.0976575	-0.0308934	0.0285952	-0.0158349	-0.0408515	0.00713348	-0.0883928	0.0795314	0.0696321
O60264	SMCA5_HUMAN	SMARCA5 SNF2H WCRF135	0.0476899	0.21437	0.0188988	0.0558701	0.0262224	0.211278	0.00408934	0.0374575	0.00682782	0.048803	0.262377	0.0661154	0.0448612	0.204351	0.0184668	0.0517632	0.0276547	0.205852	0.00417381	0.0361179	0.00681328	0.0443817	0.284648	0.0709164	-0.0593139	-0.0467395	-0.0228553	-0.0735079	0.054623	-0.0256806	0.0206568	-0.0357638	-0.00212961	-0.0905965	0.08488	0.0726147
O60266	ADCY3_HUMAN	ADCY3 KIAA0511	0.044489	0.236179	0.0192793	0.0655633	0.0387051	0.12153	0.00462702	0.0350695	0.00852723	0.033079	0.218041	0.174911	0.0428382	0.222438	0.0191891	0.0598315	0.037963	0.124208	0.00469483	0.0327135	0.0083603	0.0316419	0.238245	0.177876	-0.0371066	-0.0581774	-0.0046818	-0.0874231	-0.019175	0.0220396	0.0146543	-0.0671809	-0.0195764	-0.0434443	0.0926639	0.0169487
O60271	JIP4_HUMAN	SPAG9 HSS KIAA0516 MAPK8IP4 SYD1 HLC6	0.0461576	0.230114	0.0193385	0.0579695	0.0280627	0.19454	0.00416013	0.0309863	0.00732356	0.0637586	0.234062	0.083526	0.0443703	0.214505	0.0197416	0.051587	0.0269403	0.199396	0.00431909	0.0326508	0.00725877	0.0548384	0.26425	0.0801429	-0.0387214	-0.0678338	0.0208409	-0.110101	-0.039996	0.0249595	0.0382085	0.0537164	-0.008846	-0.139906	0.128973	-0.0405036
O60285	NUAK1_HUMAN	NUAK1 ARK5 KIAA0537 OMPHK1	0.0497102	0.220299	0.0302477	0.0656089	0.0276152	0.189061	0.00420182	0.0329164	0.00777334	0.0566324	0.226867	0.0890667	0.0467735	0.212483	0.0308051	0.0617144	0.0303299	0.179218	0.00513572	0.0335964	0.00812753	0.0482855	0.243438	0.100093	-0.0590765	-0.0354806	0.0184276	-0.0593599	0.098304	-0.0520651	0.222261	0.0206571	0.0455638	-0.147388	0.0730459	0.123797
O60287	NPA1P_HUMAN	URB1 C21orf108 KIAA0539 NOP254 NPA1	0.0590942	0.193355	0.0189469	0.0532155	0.0323544	0.251206	0.00418026	0.0524299	0.00683075	0.0441914	0.225778	0.0584171	0.0497398	0.195524	0.0186672	0.0522482	0.0317771	0.225425	0.00421423	0.0458839	0.00710546	0.041988	0.256204	0.0712234	-0.158297	0.0112178	-0.0147648	-0.0181785	-0.0178446	-0.102629	0.00812649	-0.124853	0.0402153	-0.0498607	0.134758	0.219223
O60291	MGRN1_HUMAN	MGRN1 KIAA0544 RNF156	0.0432375	0.17206	0.0133141	0.10631	0.0821819	0.0443154	0.00462808	0.0108094	0.00863279	0.0130295	0.0833074	0.418173	0.0551391	0.168428	0.0157472	0.0712022	0.0469485	0.0584186	0.00480617	0.0158826	0.00874578	0.0152616	0.0966767	0.442744	0.27526	-0.02111	0.182741	-0.330243	-0.428725	0.318248	0.0384783	0.469336	0.0130879	0.171311	0.160481	0.0587562
O60293	ZC3H1_HUMAN	ZFC3H1 CCDC131 KIAA0546 PSRC2	0.0499811	0.215631	0.0191982	0.0593266	0.0246256	0.212679	0.00413385	0.0589739	0.00642066	0.0472614	0.245389	0.0563796	0.0461902	0.206872	0.018367	0.0559571	0.0260471	0.201942	0.00426825	0.0444564	0.00658807	0.0458063	0.274186	0.0693198	-0.0758458	-0.0406228	-0.0432974	-0.0567959	0.0577248	-0.050484	0.0325117	-0.246168	0.0260739	-0.0307877	0.117353	0.229518
O60304	ZN500_HUMAN	ZNF500 KIAA0557 ZKSCAN18	0.0407667	0.251608	0.0178179	0.0638438	0.0325068	0.132608	0.00442284	0.0293336	0.00793708	0.0353302	0.268929	0.114897	0.039485	0.234626	0.0178029	0.0579788	0.0330877	0.136181	0.00452386	0.0298079	0.00787673	0.0334584	0.288131	0.117041	-0.0314388	-0.0674913	-0.000846991	-0.0918652	0.017868	0.0269405	0.0228416	0.0161721	-0.00760313	-0.0529803	0.0714018	0.0186648
O60306	AQR_HUMAN	AQR KIAA0560	0.0505982	0.211829	0.0212948	0.0518831	0.0257159	0.219285	0.00389276	0.0342478	0.00648813	0.0482198	0.266301	0.0602447	0.0481177	0.202473	0.0212865	0.0499789	0.0274976	0.216359	0.00401289	0.0363761	0.00670744	0.0458586	0.272134	0.0691983	-0.0490241	-0.0441664	-0.000392708	-0.0367025	0.0692864	-0.0133437	0.0308585	0.062146	0.0338013	-0.0489668	0.0219036	0.148621
O60312	AT10A_HUMAN	ATP10A ATP10C ATPVA ATPVC KIAA0566	0.0407667	0.251608	0.0178179	0.0638438	0.0325068	0.132608	0.00442284	0.0293336	0.00793708	0.0353302	0.268929	0.114897	0.039485	0.234626	0.0178029	0.0579788	0.0330877	0.136181	0.00452386	0.0298079	0.00787673	0.0334584	0.288131	0.117041	-0.0314388	-0.0674913	-0.000846991	-0.0918652	0.017868	0.0269405	0.0228416	0.0161721	-0.00760313	-0.0529803	0.0714018	0.0186648
O60313	OPA1_HUMAN	OPA1 KIAA0567	0.0496164	0.221748	0.0194934	0.0588992	0.037232	0.18563	0.00457732	0.067843	0.00773239	0.0445456	0.223522	0.0791607	0.0457505	0.214805	0.0193905	0.0556297	0.038251	0.171245	0.0047589	0.0650353	0.00796864	0.0396487	0.247012	0.0905043	-0.0779159	-0.0313084	-0.00528116	-0.0555107	0.0273691	-0.077491	0.0396682	-0.041385	0.0305537	-0.10993	0.105089	0.143299
O60315	ZEB2_HUMAN	ZEB2 KIAA0569 SIP1 ZFHX1B ZFX1B HRIHFB2411	0.0432675	0.214759	0.0175497	0.0593955	0.01745	0.210761	0.00355005	0.0202962	0.00620982	0.0489862	0.304346	0.0534286	0.0432241	0.205002	0.0179432	0.054794	0.0210806	0.19973	0.00379475	0.0253581	0.00648238	0.0494575	0.309661	0.063472	-0.00100309	-0.0454347	0.0224171	-0.0774718	0.208055	-0.0523361	0.0689274	0.249399	0.0438915	0.00961997	0.0174639	0.187978
O60318	GANP_HUMAN	MCM3AP GANP KIAA0572 MAP80	0.047726	0.201738	0.0172868	0.0549574	0.0165513	0.200353	0.00351378	0.0243262	0.00650074	0.105065	0.25922	0.0627613	0.0463542	0.192187	0.0200394	0.0567293	0.0252919	0.215322	0.00388672	0.0353918	0.00680217	0.0611351	0.26354	0.0733202	-0.0287433	-0.0473448	0.159232	0.0322411	0.52809	0.0747141	0.106138	0.454883	0.0463686	-0.418121	0.0166646	0.168238
O60331	PI51C_HUMAN	PIP5K1C KIAA0589	0.0627373	0.412386	0.023469	0.0678884	0.0295261	0.0559961	0.00461553	0.0142299	0.0185247	0.0158027	0.110759	0.184065	0.0560141	0.439975	0.022053	0.0448018	0.0219147	0.0639945	0.00470505	0.0152179	0.0101519	0.0143981	0.147419	0.159355	-0.107163	0.0669006	-0.0603358	-0.340067	-0.257786	0.142839	0.0193942	0.0694371	-0.451978	-0.0888855	0.330979	-0.134243
O60337	MARH6_HUMAN	MARCHF6 KIAA0597 MARCH6 RNF176 TEB4	0.0451099	0.239664	0.0210239	0.0708443	0.0459885	0.133915	0.00477583	0.0433245	0.00882226	0.0344711	0.240734	0.111327	0.0412845	0.224893	0.0180645	0.0648671	0.0489307	0.136849	0.00533737	0.0332747	0.00954572	0.0347595	0.267735	0.114458	-0.0848007	-0.0616296	-0.140762	-0.0843714	0.063976	0.0219116	0.11758	-0.231965	0.0820042	0.00836534	0.112162	0.0281252
O60341	KDM1A_HUMAN	KDM1A AOF2 KDM1 KIAA0601 LSD1	0.0397623	0.239041	0.0159081	0.0718164	0.0193088	0.171301	0.00405928	0.0248974	0.00635648	0.0490021	0.288546	0.0700015	0.0392632	0.218873	0.0161922	0.0632286	0.0208267	0.180416	0.00396939	0.0270373	0.00642462	0.0454591	0.304504	0.0738052	-0.0125528	-0.0843701	0.0178626	-0.119579	0.0786118	0.0532136	-0.0221459	0.0859488	0.0107193	-0.0723017	0.055306	0.0543371
O60343	TBCD4_HUMAN	TBC1D4 AS160 KIAA0603	0.0478073	0.232982	0.0202947	0.0636574	0.0265601	0.19312	0.00435404	0.0337339	0.00745681	0.0500225	0.239091	0.080921	0.0449394	0.218307	0.020261	0.0606732	0.0297677	0.180468	0.00450542	0.0332062	0.00775093	0.0454343	0.246058	0.108629	-0.0599892	-0.0629846	-0.00165746	-0.0468786	0.12077	-0.0655127	0.0347694	-0.0156424	0.0394432	-0.0917236	0.0291397	0.342402
O60353	FZD6_HUMAN	FZD6	0.0414076	0.252918	0.0182344	0.0788225	0.0502849	0.104843	0.00449649	0.0269019	0.00927007	0.0291791	0.254255	0.129387	0.0402735	0.23668	0.0189971	0.0729197	0.0491221	0.112138	0.00468883	0.0272574	0.00914616	0.02795	0.271506	0.129321	-0.0273884	-0.0642018	0.0418265	-0.0748875	-0.0231244	0.0695848	0.0427766	0.0132121	-0.0133672	-0.0421223	0.06785	-0.000514836
O60356	NUPR1_HUMAN	NUPR1 COM1	0.0447168	0.287813	0.017796	0.04469	0.0212375	0.187951	0.00351247	0.0208966	0.00641405	0.0466982	0.265448	0.0528256	0.0482136	0.22217	0.015272	0.0310606	0.0319511	0.280252	0.00304469	0.0152338	0.00571947	0.0425403	0.264802	0.0397389	0.0781989	-0.228074	-0.141831	-0.304975	0.504472	0.491091	-0.133176	-0.270991	-0.10829	-0.0890384	-0.00243293	-0.247734
O60443	GSDME_HUMAN	GSDME DFNA5 ICERE1	0.0610585	0.189177	0.0223949	0.193269	0.0409892	0.15776	0.00473332	0.0217796	0.00824976	0.0363227	0.162506	0.101761	0.0549003	0.194378	0.026881	0.0490494	0.0415424	0.245695	0.00467466	0.0237505	0.00767831	0.0463123	0.223404	0.0817333	-0.100857	0.0274929	0.200316	-0.746211	0.0134962	0.557402	-0.0123912	0.0904944	-0.0692681	0.275025	0.374747	-0.196808
O60447	EVI5_HUMAN	EVI5 NB4S	0.0428904	0.259566	0.0205808	0.360942	0.015423	0.0397514	0.00357535	0.00655678	0.00740007	0.0213489	0.0737949	0.14817	0.0409174	0.288107	0.0205006	0.173318	0.0180461	0.0653005	0.00408123	0.00891184	0.00747546	0.0312091	0.140676	0.201457	-0.046001	0.109955	-0.0038939	-0.519817	0.170084	0.642721	0.14149	0.35918	0.0101879	0.461856	0.906312	0.359631
O60476	MA1A2_HUMAN	MAN1A2 MAN1B	0.0348375	0.084296	0.0112737	0.025339	0.0202874	0.0516047	0.00455785	0.646689	0.00513105	0.0135413	0.0774175	0.0250247	0.0355952	0.124169	0.0118752	0.023298	0.0195769	0.068349	0.00460203	0.573602	0.00512098	0.0146858	0.0918361	0.02729	0.0217513	0.473006	0.0533527	-0.0805485	-0.0350189	0.324472	0.00969336	-0.113017	-0.00196389	0.0845203	0.186244	0.0905221
O60493	SNX3_HUMAN	SNX3	0.0516256	0.236611	0.0194664	0.0963152	0.0670952	0.096075	0.00493011	0.0253364	0.0632843	0.0268368	0.178853	0.133571	0.0506399	0.211994	0.0209741	0.076316	0.0440529	0.162324	0.0044949	0.0278703	0.0223671	0.0396126	0.23326	0.106095	-0.0190948	-0.104042	0.07745	-0.207643	-0.343427	0.689555	-0.0882775	0.100012	-0.646562	0.476054	0.304199	-0.205704
O60500	NPHN_HUMAN	NPHS1 NPHN	0.0524308	0.187917	0.022024	0.169601	0.021831	0.0384981	0.0044295	0.00857092	0.0193554	0.0163211	0.0626806	0.396341	0.079915	0.19248	0.0217009	0.14337	0.0245512	0.046435	0.00430045	0.00991117	0.019616	0.0190088	0.0799764	0.358735	0.524198	0.0242805	-0.014669	-0.15466	0.124607	0.206165	-0.0291336	0.156371	0.013461	0.16468	0.275937	-0.0948828
O60502	OGA_HUMAN	OGA HEXC KIAA0679 MEA5 MGEA5	0.0569136	0.194889	0.0227686	0.0644277	0.0276979	0.172263	0.00403242	0.0363832	0.0072336	0.124097	0.218464	0.0708294	0.0504817	0.196455	0.0242851	0.075146	0.0451142	0.128805	0.00435523	0.0452231	0.00817522	0.076992	0.226058	0.118908	-0.113012	0.00803626	0.0666046	0.16636	0.628795	-0.252276	0.0800526	0.242968	0.130174	-0.379583	0.0347617	0.678801
O60508	PRP17_HUMAN	CDC40 EHB3 PRP17 PRPF17	0.0528981	0.208374	0.0221001	0.0469383	0.0222865	0.23703	0.0036103	0.0318026	0.00592876	0.0497133	0.271273	0.0480457	0.0507845	0.1977	0.0207257	0.044516	0.0235304	0.235227	0.00379002	0.0336876	0.00607854	0.0470351	0.282202	0.0547232	-0.0399546	-0.0512255	-0.0621894	-0.0516057	0.0558123	-0.00760632	0.0497808	0.059271	0.025263	-0.0538729	0.0402899	0.138982
O60512	B4GT3_HUMAN	B4GALT3	0.0488854	0.14991	0.0174192	0.100391	0.0566701	0.0537562	0.00519962	0.15496	0.00970553	0.0166918	0.126995	0.259416	0.0465211	0.143777	0.0175998	0.0661037	0.0797107	0.0602216	0.00517654	0.209706	0.00918196	0.0172291	0.163601	0.18117	-0.048364	-0.0409104	0.010367	-0.341535	0.406574	0.120271	-0.00443744	0.353294	-0.0539451	0.032187	0.288246	-0.301622
O60513	B4GT4_HUMAN	B4GALT4 UNQ552/PRO1109	0.0500592	0.221362	0.0209908	0.0600631	0.0723711	0.145523	0.00572561	0.0587417	0.00924384	0.0348758	0.219857	0.101187	0.0489803	0.197421	0.0217908	0.0624514	0.0813217	0.104282	0.00508466	0.0429668	0.0103763	0.0269212	0.198062	0.200343	-0.0215522	-0.108153	0.0381127	0.0397642	0.123676	-0.283402	-0.111946	-0.268547	0.122508	-0.228084	-0.0991351	0.979933
O60551	NMT2_HUMAN	NMT2	0.0454797	0.266954	0.0181508	0.0602782	0.0378502	0.17913	0.00409394	0.046921	0.00684489	0.0383149	0.222971	0.0730121	0.0451436	0.256593	0.0170952	0.0529618	0.0786734	0.107594	0.00482287	0.0706149	0.00756498	0.0277094	0.244801	0.0864264	-0.00739186	-0.0388116	-0.058158	-0.121378	1.07854	-0.399354	0.178051	0.504974	0.105201	-0.276798	0.0979066	0.183726
O60563	CCNT1_HUMAN	CCNT1	0.0460218	0.204469	0.0180166	0.0516198	0.0237357	0.219316	0.00375932	0.0296391	0.00635605	0.0460459	0.294336	0.0566838	0.0443166	0.193492	0.0178715	0.0493817	0.0248654	0.212535	0.00384865	0.0290069	0.00635776	0.0446307	0.312633	0.0610602	-0.037052	-0.0536858	-0.00805353	-0.0433576	0.0475983	-0.0309194	0.0237603	-0.0213333	0.000267938	-0.0307347	0.0621632	0.0772083
O60566	BUB1B_HUMAN	BUB1B BUBR1 MAD3L SSK1	0.0401753	0.25487	0.0154546	0.0639313	0.0179966	0.179024	0.00374892	0.0211467	0.00602881	0.0616749	0.280516	0.0554327	0.0394863	0.244525	0.0161299	0.0565247	0.0181568	0.179599	0.00366507	0.0217467	0.00600522	0.0585455	0.29586	0.0597558	-0.0171492	-0.0405903	0.0436974	-0.115852	0.00889962	0.00320935	-0.0223675	0.0283691	-0.00391325	-0.0507395	0.0547011	0.0779885
O60568	PLOD3_HUMAN	PLOD3	0.0641068	0.17801	0.0227101	0.0493505	0.0325525	0.284191	0.00406414	0.0579504	0.00774469	0.0608448	0.189992	0.0484834	0.0521429	0.190237	0.0207328	0.0500378	0.031774	0.238866	0.00409068	0.0512771	0.00740653	0.0545235	0.232576	0.0663351	-0.186624	0.0686896	-0.0870644	0.0139271	-0.0239156	-0.159486	0.00653044	-0.115155	-0.0436629	-0.103892	0.224135	0.368202
O60583	CCNT2_HUMAN	CCNT2	0.0481893	0.198951	0.0176312	0.0418483	0.0174877	0.250353	0.00312795	0.0217203	0.00542588	0.06243	0.297917	0.0349177	0.0463376	0.19496	0.0194313	0.0494422	0.0254626	0.22329	0.0038519	0.02778	0.00660697	0.0572856	0.286224	0.0593269	-0.0384265	-0.0200596	0.102096	0.181462	0.456027	-0.108099	0.231447	0.27899	0.217678	-0.0824028	-0.0392485	0.69905
O60603	TLR2_HUMAN	TLR2 TIL4	0.0456898	0.146339	0.017721	0.0792639	0.0221159	0.0489507	0.00396136	0.0125137	0.00986357	0.016358	0.0589546	0.538268	0.0457931	0.15327	0.0178575	0.0639887	0.0248162	0.0530524	0.00404884	0.0131987	0.00958808	0.016311	0.0723715	0.525704	0.00226054	0.0473602	0.00770129	-0.192713	0.122095	0.0837925	0.0220818	0.0547413	-0.0279304	-0.00287319	0.22758	-0.0233417
O60609	GFRA3_HUMAN	GFRA3 UNQ339/PRO538/PRO3664	0.0407667	0.251608	0.0178179	0.0638438	0.0325068	0.132608	0.00442284	0.0293336	0.00793708	0.0353302	0.268929	0.114897	0.039485	0.234626	0.0178029	0.0579788	0.0330877	0.136181	0.00452386	0.0298079	0.00787673	0.0334584	0.288131	0.117041	-0.0314388	-0.0674913	-0.000846991	-0.0918652	0.017868	0.0269405	0.0228416	0.0161721	-0.00760313	-0.0529803	0.0714018	0.0186648
O60635	TSN1_HUMAN	TSPAN1	0.0407667	0.251608	0.0178179	0.0638438	0.0325068	0.132608	0.00442284	0.0293336	0.00793708	0.0353302	0.268929	0.114897	0.039485	0.234626	0.0178029	0.0579788	0.0330877	0.136181	0.00452386	0.0298079	0.00787673	0.0334584	0.288131	0.117041	-0.0314388	-0.0674913	-0.000846991	-0.0918652	0.017868	0.0269405	0.0228416	0.0161721	-0.00760313	-0.0529803	0.0714018	0.0186648
O60656	UD19_HUMAN	UGT1A9 GNT1 UGT1	0.0431833	0.237294	0.0165107	0.0631099	0.122303	0.0955235	0.00484832	0.0233155	0.00880453	0.0270116	0.241314	0.116781	0.0418927	0.216129	0.0164225	0.0579001	0.127949	0.0986591	0.00599925	0.0238802	0.0088126	0.025849	0.257065	0.119441	-0.0298867	-0.089195	-0.00534315	-0.0825507	0.0461637	0.0328254	0.237387	0.0242195	0.000916915	-0.0430399	0.0652733	0.0227777
O60662	KLH41_HUMAN	KLHL41 KBTBD10 KRP1	0.0433063	0.241819	0.0189478	0.0602665	0.0331774	0.153072	0.00433738	0.0334297	0.00774683	0.0377758	0.263281	0.10284	0.0472009	0.210456	0.0212693	0.0512778	0.0317157	0.193128	0.00450627	0.0350144	0.00721968	0.0390581	0.271221	0.0879323	0.0899306	-0.129694	0.122518	-0.149148	-0.044056	0.261681	0.0389389	0.0474015	-0.0680475	0.033946	0.0301572	-0.144962
O60663	LMX1B_HUMAN	LMX1B	0.0403164	0.21753	0.0191493	0.0586612	0.0253997	0.152984	0.00457455	0.0273646	0.00688435	0.0382437	0.328488	0.0804044	0.0378357	0.191269	0.0278995	0.0509348	0.0223691	0.154117	0.00653407	0.02469	0.00662545	0.0373106	0.369845	0.0705695	-0.0615299	-0.120721	0.456948	-0.131712	-0.119316	0.0074055	0.428353	-0.0977395	-0.0376074	-0.0243989	0.125901	-0.122318
O60664	PLIN3_HUMAN	PLIN3 M6PRBP1 TIP47	0.053467	0.206775	0.026351	0.0754478	0.0416003	0.184547	0.00472314	0.0644629	0.00918197	0.0389302	0.190468	0.104046	0.047153	0.204997	0.0221169	0.0701866	0.039875	0.175639	0.00525092	0.0564136	0.00988072	0.0354975	0.22368	0.109309	-0.118091	-0.00859891	-0.160682	-0.0697328	-0.0414754	-0.0482656	0.111744	-0.124866	0.0761002	-0.0881742	0.174375	0.0505776
O60674	JAK2_HUMAN	JAK2	0.0456942	0.232424	0.0181602	0.0872508	0.033026	0.119551	0.00448622	0.0227885	0.0178428	0.024678	0.164049	0.230049	0.0427806	0.224588	0.0183293	0.0708353	0.0331852	0.135396	0.00448905	0.0262224	0.0183429	0.0265179	0.207012	0.192301	-0.0637648	-0.0337162	0.00930892	-0.188141	0.00482192	0.132538	0.00063195	0.150683	0.0280301	0.0745581	0.261894	-0.164086
O60683	PEX10_HUMAN	PEX10 RNF69	0.0384394	0.342009	0.0151042	0.132169	0.0172141	0.0966885	0.0110895	0.0173941	0.00642677	0.0287111	0.237402	0.0573517	0.0366195	0.284946	0.0157415	0.0782585	0.017737	0.132312	0.00753774	0.0199814	0.00617756	0.0328226	0.309211	0.0586552	-0.0473444	-0.166846	0.0421943	-0.407892	0.0303754	0.368432	-0.320281	0.148747	-0.0387764	0.1432	0.302477	0.022728
O60704	TPST2_HUMAN	TPST2	0.0414858	0.249764	0.0177619	0.06768	0.0457604	0.110861	0.00453265	0.0285906	0.00868951	0.0329795	0.260603	0.131293	0.0398315	0.233552	0.0178553	0.0596472	0.0399578	0.124488	0.00462392	0.029635	0.00831746	0.0325858	0.282727	0.126779	-0.0398772	-0.0649108	0.00525773	-0.118687	-0.126803	0.122927	0.0201357	0.036531	-0.0428154	-0.0119382	0.0848973	-0.034378
O60711	LPXN_HUMAN	LPXN LDLP	0.0439287	0.440672	0.0202896	0.0831988	0.0173171	0.0549409	0.00410165	0.0111648	0.00902331	0.0323087	0.103018	0.180036	0.0396248	0.319008	0.0164077	0.0712461	0.0195437	0.065502	0.00426214	0.0112939	0.00754877	0.0390072	0.205555	0.201	-0.0979731	-0.276087	-0.191327	-0.143664	0.128578	0.192228	0.0391297	0.0115616	-0.163414	0.207328	0.995325	0.116446
O60716	CTND1_HUMAN	CTNND1 KIAA0384	0.0537397	0.219161	0.0218307	0.0803969	0.0381931	0.131668	0.00448964	0.0321724	0.0097989	0.0442913	0.195143	0.169115	0.0514876	0.20779	0.0210141	0.0765198	0.0401984	0.128692	0.00462256	0.0335851	0.00972604	0.0409221	0.210373	0.175069	-0.0419071	-0.0518867	-0.0374089	-0.0482234	0.0525032	-0.0226001	0.0296053	0.043911	-0.00743582	-0.0760689	0.0780465	0.0352064
O60725	ICMT_HUMAN	ICMT PCCMT	0.0615078	0.221348	0.0226517	0.0757554	0.184123	0.0922876	0.00519274	0.033716	0.0111482	0.0253702	0.152181	0.114719	0.0631976	0.212012	0.0219704	0.0682205	0.198377	0.0954242	0.00540749	0.0386562	0.0106693	0.0229372	0.150277	0.112851	0.027473	-0.0421786	-0.0300793	-0.0994634	0.0774137	0.0339876	0.0413557	0.146521	-0.0429561	-0.0958993	-0.0125082	-0.0162763
O60729	CC14B_HUMAN	CDC14B	0.0577069	0.0765676	0.00981488	0.0220626	0.0140981	0.242662	0.00391231	0.452727	0.00419416	0.0179137	0.078345	0.0199965	0.0542203	0.133805	0.0135395	0.0347322	0.0207677	0.251355	0.00407278	0.239085	0.00524063	0.0265379	0.176029	0.0406155	-0.0604197	0.747537	0.379484	0.574258	0.47309	0.0358243	0.041017	-0.471901	0.249506	0.481427	1.24685	1.03113
O60733	PLPL9_HUMAN	PLA2G6 PLPLA9	0.0407667	0.251608	0.0178179	0.0638438	0.0325068	0.132608	0.00442284	0.0293336	0.00793708	0.0353302	0.268929	0.114897	0.039485	0.234626	0.0178029	0.0579788	0.0330877	0.136181	0.00452386	0.0298079	0.00787673	0.0334584	0.288131	0.117041	-0.0314388	-0.0674913	-0.000846991	-0.0918652	0.017868	0.0269405	0.0228416	0.0161721	-0.00760313	-0.0529803	0.0714018	0.0186648
O60741	HCN1_HUMAN	HCN1 BCNG1	0.0300759	0.106724	0.0109973	0.0446629	0.0159738	0.0398889	0.00389803	0.00943168	0.00572105	0.0126549	0.0395438	0.680428	0.0362379	0.126791	0.0133909	0.0466487	0.0203168	0.0523813	0.00453154	0.0122235	0.0066377	0.0151338	0.0614159	0.604291	0.204881	0.188033	0.217658	0.0444606	0.271879	0.313181	0.16252	0.296008	0.160223	0.195885	0.55311	-0.111896
O60749	SNX2_HUMAN	SNX2 TRG9	0.0421377	0.235856	0.0186638	0.129823	0.0475758	0.0968008	0.00481126	0.024403	0.0159136	0.0386454	0.200266	0.145104	0.0411187	0.22274	0.0206639	0.102778	0.047789	0.112	0.00492531	0.0258394	0.0160133	0.0399988	0.225782	0.140353	-0.0241826	-0.0556096	0.107162	-0.208324	0.00448109	0.15701	0.0237041	0.0588603	0.00626609	0.0350208	0.127411	-0.0327454
O60759	CYTIP_HUMAN	CYTIP PSCDBP	0.0469159	0.221371	0.0184343	0.0602233	0.0431116	0.131959	0.00450072	0.0950796	0.00825702	0.0333647	0.22806	0.108723	0.0425929	0.219374	0.0180573	0.0548041	0.0387804	0.131717	0.00450085	0.0677868	0.00811962	0.0324632	0.265326	0.116478	-0.0921433	-0.00902106	-0.0204494	-0.0899855	-0.100467	-0.00183561	2.70964e-05	-0.287053	-0.0166405	-0.0270187	0.163408	0.0713247
O60762	DPM1_HUMAN	DPM1	0.0515776	0.207255	0.0200842	0.0614483	0.0456373	0.19794	0.00473136	0.0555988	0.00827955	0.0460896	0.221935	0.079424	0.0476887	0.205294	0.0200277	0.0550187	0.039641	0.19733	0.00460815	0.0472444	0.00771802	0.0450964	0.248065	0.0822679	-0.0753981	-0.00945978	-0.00281289	-0.104634	-0.13139	-0.00308073	-0.0260399	-0.150263	-0.0678214	-0.0215488	0.117738	0.0358068
O60763	USO1_HUMAN	USO1 VDP	0.0475865	0.239326	0.0199108	0.0962331	0.036179	0.124446	0.00452536	0.0250879	0.00919379	0.0480758	0.216002	0.133433	0.0438714	0.228515	0.0188742	0.105017	0.0376694	0.115336	0.0046231	0.0245509	0.00958502	0.0371154	0.249829	0.125013	-0.0780701	-0.0451717	-0.0520609	0.0912761	0.0411953	-0.0732062	0.021598	-0.0214047	0.0425534	-0.227982	0.156606	-0.0631051
O60765	Z354A_HUMAN	ZNF354A EZNF HKL1 TCF17	0.0902796	0.177442	0.0171593	0.0537858	0.0285143	0.239041	0.00319558	0.025712	0.00641903	0.0420013	0.266531	0.0499188	0.0760864	0.161992	0.0202287	0.0588319	0.0333862	0.248684	0.00371677	0.0328386	0.00707214	0.0439243	0.253141	0.0600984	-0.157214	-0.0870733	0.178878	0.0938188	0.170858	0.0403402	0.163098	0.277169	0.101746	0.0457862	-0.0502391	0.203923
O60779	S19A2_HUMAN	SLC19A2 THT1 TRMA	0.0563723	0.139927	0.0172088	0.110409	0.0689718	0.0382436	0.00574698	0.207559	0.00931723	0.0150463	0.105912	0.225286	0.0650588	0.142048	0.0200665	0.0761064	0.0828273	0.0518179	0.00617352	0.2242	0.00983711	0.0173986	0.0997031	0.204763	0.154092	0.0151604	0.166062	-0.31069	0.200887	0.354943	0.0742211	0.0801753	0.0557977	0.156337	-0.0586212	-0.0910994
O60784	TOM1_HUMAN	TOM1	0.0498181	0.219026	0.0266635	0.088687	0.0469956	0.182034	0.00508496	0.0284139	0.0230508	0.048528	0.150399	0.131299	0.0478633	0.225683	0.0218232	0.074793	0.0352814	0.157937	0.00460368	0.0342507	0.0111754	0.0421136	0.211401	0.133076	-0.0392398	0.0303932	-0.181533	-0.156664	-0.249261	-0.132379	-0.0946476	0.205423	-0.515185	-0.13218	0.405599	0.0135316
O60814	H2B1K_HUMAN	H2BC12 H2BFT HIRIP1 HIST1H2BK	0.0523745	0.203166	0.020544	0.0593917	0.0319452	0.221169	0.00435705	0.0467354	0.00726996	0.0509125	0.233434	0.0687016	0.0491545	0.194144	0.0202801	0.0526418	0.0311559	0.220039	0.00442271	0.0472465	0.00710646	0.0468744	0.2549	0.0720349	-0.0614813	-0.0444037	-0.0128452	-0.113651	-0.0247072	-0.00510886	0.0150701	0.0109353	-0.0224898	-0.0793143	0.0919572	0.048519
O60825	F262_HUMAN	PFKFB2	0.0650582	0.257791	0.0294193	0.061793	0.0257996	0.136999	0.00446075	0.026863	0.0104972	0.109883	0.177994	0.0934419	0.0553382	0.219484	0.0252546	0.0607052	0.0322193	0.170099	0.00432193	0.0355675	0.00962853	0.077894	0.207136	0.102351	-0.149405	-0.148597	-0.141565	-0.0176035	0.248827	0.241608	-0.0311189	0.324035	-0.0827518	-0.291116	0.163725	0.0953456
O60828	PQBP1_HUMAN	PQBP1 NPW38 JM26	0.0539709	0.213314	0.0293265	0.0556553	0.0256874	0.22718	0.00411898	0.0346195	0.00705503	0.050074	0.224363	0.074635	0.0500774	0.196916	0.0271235	0.0508048	0.0261896	0.226077	0.00426529	0.0330298	0.007057	0.046548	0.253975	0.0779355	-0.0721404	-0.0768728	-0.0751177	-0.0871535	0.019548	-0.00485489	0.0355221	-0.0459169	0.000279093	-0.0704154	0.131986	0.0442213
O60832	DKC1_HUMAN	DKC1 NOLA4	0.0512754	0.212085	0.0186865	0.0541902	0.0297131	0.222344	0.004171	0.0451322	0.00685101	0.0458984	0.244862	0.0647915	0.0481507	0.200901	0.0186728	0.0512252	0.0303813	0.217415	0.00428114	0.0444655	0.00694514	0.042921	0.262796	0.0718451	-0.0609406	-0.0527339	-0.000733929	-0.0547144	0.0224894	-0.0221673	0.0264063	-0.0147702	0.0137397	-0.0648692	0.0732424	0.108866
O60869	EDF1_HUMAN	EDF1	0.0514914	0.189193	0.021489	0.0557303	0.0248132	0.231511	0.00377498	0.0524822	0.00679918	0.04365	0.266281	0.0527846	0.0456307	0.170356	0.0195712	0.0418094	0.0226205	0.255419	0.0036881	0.0305927	0.00591578	0.038323	0.315959	0.0501146	-0.113819	-0.0995636	-0.0892467	-0.249791	-0.0883686	0.10327	-0.0230154	-0.417084	-0.129927	-0.12204	0.18656	-0.0505822
O60870	KIN17_HUMAN	KIN BTCD KIN17	0.0522985	0.206448	0.0194961	0.0541539	0.0319044	0.223682	0.00431506	0.0481275	0.00713699	0.047369	0.238801	0.0662668	0.0504667	0.193753	0.0198862	0.0494792	0.0328673	0.227428	0.00432271	0.0476649	0.00717261	0.04495	0.253332	0.0686778	-0.0350269	-0.0614927	0.0200076	-0.0863227	0.0301791	0.0167458	0.0017718	-0.00961205	0.00499174	-0.0510663	0.0608465	0.0363833
O60879	DIAP2_HUMAN	DIAPH2 DIA	0.0515249	0.209179	0.0152219	0.0444882	0.0259087	0.218947	0.00405757	0.0263925	0.00667055	0.070065	0.252747	0.0747972	0.0504688	0.203204	0.0163055	0.041912	0.0277034	0.219321	0.00440209	0.0277718	0.00663211	0.0515235	0.267828	0.0829279	-0.0204956	-0.0285637	0.0711909	-0.0579076	0.0692703	0.00170712	0.084908	0.0522586	-0.00576233	-0.264633	0.0596664	0.108703
O60884	DNJA2_HUMAN	DNAJA2 CPR3 HIRIP4	0.04694	0.226709	0.0192257	0.0607489	0.0353515	0.183202	0.00504541	0.042989	0.00786826	0.0461751	0.238691	0.0870545	0.044827	0.217489	0.0191345	0.0559813	0.0350826	0.181662	0.0045948	0.0411346	0.00778506	0.0422247	0.258719	0.0913656	-0.0450137	-0.0406711	-0.00474397	-0.0784811	-0.00760603	-0.00840151	-0.08931	-0.0431357	-0.0105735	-0.0855529	0.0839074	0.049521
O60885	BRD4_HUMAN	BRD4 HUNK1	0.0468973	0.210327	0.0188263	0.0540462	0.0247024	0.2157	0.00383044	0.0309962	0.00661511	0.0506843	0.271724	0.0656513	0.0457426	0.193186	0.019104	0.0499317	0.0251781	0.223923	0.00384665	0.0304883	0.00665469	0.0508291	0.28146	0.0696548	-0.0246208	-0.081493	0.0147519	-0.07613	0.0192573	0.038127	0.00423267	-0.0163844	0.00598358	0.00285652	0.0358295	0.0609806
O60894	RAMP1_HUMAN	RAMP1	0.0407667	0.251608	0.0178179	0.0638438	0.0325068	0.132608	0.00442284	0.0293336	0.00793708	0.0353302	0.268929	0.114897	0.039485	0.234626	0.0178029	0.0579788	0.0330877	0.136181	0.00452386	0.0298079	0.00787673	0.0334584	0.288131	0.117041	-0.0314388	-0.0674913	-0.000846991	-0.0918652	0.017868	0.0269405	0.0228416	0.0161721	-0.00760313	-0.0529803	0.0714018	0.0186648
O60896	RAMP3_HUMAN	RAMP3	0.0405809	0.24154	0.0170967	0.0668372	0.028346	0.11227	0.00435241	0.0208421	0.00757937	0.0286927	0.250485	0.181379	0.038491	0.225707	0.0168759	0.060929	0.0279458	0.112446	0.00447492	0.020214	0.00755886	0.0259592	0.267113	0.192286	-0.0514986	-0.0655509	-0.0129166	-0.0883964	-0.0141178	0.00156736	0.0281461	-0.0301342	-0.00270593	-0.0952706	0.0663859	0.0601352
O60907	TBL1X_HUMAN	TBL1X TBL1	0.0456333	0.216129	0.0189396	0.0618426	0.0224767	0.193912	0.00386934	0.0281096	0.00695395	0.0511294	0.286033	0.0649711	0.0417369	0.212301	0.0192201	0.0550894	0.022007	0.187347	0.00382927	0.026744	0.00679348	0.0448774	0.311931	0.0681235	-0.0853861	-0.017712	0.0148063	-0.1092	-0.0208951	-0.0338542	-0.0103564	-0.0485828	-0.0230765	-0.122279	0.0905402	0.0485203
O60909	B4GT2_HUMAN	B4GALT2	0.0407667	0.251608	0.0178179	0.0638438	0.0325068	0.132608	0.00442284	0.0293336	0.00793708	0.0353302	0.268929	0.114897	0.039485	0.234626	0.0178029	0.0579788	0.0330877	0.136181	0.00452386	0.0298079	0.00787673	0.0334584	0.288131	0.117041	-0.0314388	-0.0674913	-0.000846991	-0.0918652	0.017868	0.0269405	0.0228416	0.0161721	-0.00760313	-0.0529803	0.0714018	0.0186648
O60921	HUS1_HUMAN	HUS1	0.0309104	0.102594	0.0170708	0.0609736	0.00668634	0.164145	0.00272999	0.00919918	0.00406307	0.0399956	0.538398	0.0232342	0.0296426	0.110095	0.0165645	0.0706061	0.00831206	0.155424	0.00294498	0.0108391	0.00427343	0.0317179	0.529035	0.0305444	-0.0410174	0.0731148	-0.0296581	0.157978	0.243141	-0.0531295	0.0787516	0.178269	0.0517731	-0.206964	-0.0173888	0.314633
O60934	NBN_HUMAN	NBN NBS NBS1 P95	0.0449491	0.212805	0.0186483	0.0556755	0.0216137	0.21168	0.00392473	0.0287904	0.00662069	0.0523772	0.281556	0.0613593	0.043472	0.20585	0.0187293	0.0517466	0.0247129	0.204959	0.00405744	0.0313395	0.00683684	0.04766	0.289681	0.0709546	-0.0328607	-0.0326824	0.00434237	-0.0705676	0.143387	-0.0317514	0.0338142	0.0885392	0.032647	-0.0900615	0.0288609	0.156378
O60936	NOL3_HUMAN	NOL3 ARC NOP	0.0388769	0.281544	0.0182698	0.0447613	0.0188958	0.171571	0.00387928	0.0150129	0.00675246	0.0243753	0.217735	0.158327	0.0359178	0.281782	0.0167729	0.0391012	0.0202579	0.142646	0.00421909	0.0153604	0.00725102	0.021623	0.277119	0.13795	-0.0761146	0.000845229	-0.0819343	-0.126449	0.0720824	-0.168589	0.087595	0.0231448	0.0738333	-0.112914	0.272739	-0.128704
O75030	MITF_HUMAN	MITF BHLHE32	0.0392317	0.241167	0.0169422	0.0578371	0.0175526	0.177041	0.00388829	0.0188046	0.0065901	0.0400635	0.316316	0.0645657	0.0390087	0.20823	0.0176344	0.0525287	0.0203919	0.211227	0.00406094	0.0186643	0.00650492	0.0401079	0.299336	0.0823049	-0.00568374	-0.136575	0.0408536	-0.091782	0.161761	0.193095	0.044404	-0.00746269	-0.0129257	0.001109	-0.0536785	0.274748
O75031	HSF2B_HUMAN	HSF2BP	0.0407667	0.251608	0.0178179	0.0638438	0.0325068	0.132608	0.00442284	0.0293336	0.00793708	0.0353302	0.268929	0.114897	0.039485	0.234626	0.0178029	0.0579788	0.0330877	0.136181	0.00452386	0.0298079	0.00787673	0.0334584	0.288131	0.117041	-0.0314388	-0.0674913	-0.000846991	-0.0918652	0.017868	0.0269405	0.0228416	0.0161721	-0.00760313	-0.0529803	0.0714018	0.0186648
O75044	SRGP2_HUMAN	SRGAP2 ARHGAP34 FNBP2 KIAA0456 SRGAP2A	0.0672404	0.235775	0.0317468	0.0927299	0.0398316	0.104405	0.00442409	0.0245876	0.0132724	0.0801362	0.152787	0.153064	0.0599762	0.223772	0.0289074	0.0801743	0.0386441	0.119442	0.00442683	0.0259254	0.0120625	0.0702777	0.184797	0.151596	-0.108034	-0.0509104	-0.0894405	-0.1354	-0.0298107	0.144022	0.000619397	0.0544113	-0.0911567	-0.123022	0.209504	-0.00959252
O75063	XYLK_HUMAN	FAM20B KIAA0475	0.0454148	0.245129	0.0239522	0.0710711	0.0338009	0.067082	0.00508089	0.0297157	0.00877016	0.0392956	0.159861	0.270827	0.0470073	0.214651	0.0237137	0.0725421	0.0408619	0.0813798	0.00496709	0.0298389	0.0098198	0.0301471	0.177023	0.268048	0.0350677	-0.124335	-0.00995744	0.020698	0.208897	0.21314	-0.0223973	0.00414609	0.119683	-0.232812	0.107358	-0.0102603
O75064	DEN4B_HUMAN	DENND4B KIAA0476	0.0407667	0.251608	0.0178179	0.0638438	0.0325068	0.132608	0.00442284	0.0293336	0.00793708	0.0353302	0.268929	0.114897	0.039485	0.234626	0.0178029	0.0579788	0.0330877	0.136181	0.00452386	0.0298079	0.00787673	0.0334584	0.288131	0.117041	-0.0314388	-0.0674913	-0.000846991	-0.0918652	0.017868	0.0269405	0.0228416	0.0161721	-0.00760313	-0.0529803	0.0714018	0.0186648
O75069	TMCC2_HUMAN	TMCC2 KIAA0481 hucep-11	0.0574356	0.208233	0.0178454	0.0551342	0.017608	0.137825	0.0042606	0.0173443	0.00855895	0.143928	0.248281	0.0835454	0.0405821	0.209156	0.0204634	0.0607287	0.0211546	0.164065	0.00436251	0.0214365	0.00741072	0.0738833	0.280349	0.0964093	-0.293434	0.00443182	0.146704	0.101472	0.201422	0.190379	0.0239196	0.235942	-0.134156	-0.486666	0.129159	0.153975
O75072	FKTN_HUMAN	FKTN FCMD	0.0490579	0.215161	0.0212932	0.0618008	0.0344018	0.199525	0.00418238	0.0394902	0.00734351	0.0358373	0.2455	0.0864064	0.0463579	0.206162	0.0189848	0.060846	0.0349281	0.195284	0.00446578	0.0364143	0.00732322	0.0326729	0.2666	0.089961	-0.0550356	-0.041826	-0.108414	-0.0154499	0.0152979	-0.0212577	0.0677616	-0.0778919	-0.00276312	-0.0883009	0.0859489	0.0411385
O75083	WDR1_HUMAN	WDR1	0.0541053	0.22422	0.0355401	0.0716869	0.0332241	0.16279	0.0046755	0.0329863	0.0096109	0.0496605	0.192729	0.128772	0.0473354	0.213785	0.0268112	0.0624383	0.0340066	0.171128	0.00449237	0.0344699	0.00887091	0.045691	0.234627	0.116345	-0.125124	-0.0465384	-0.245606	-0.129013	0.0235508	0.0512178	-0.0391689	0.0449762	-0.0769947	-0.079933	0.217393	-0.096503
O75084	FZD7_HUMAN	FZD7	0.04598	0.22513	0.0198168	0.0672411	0.125151	0.0939386	0.00510293	0.0241266	0.0185299	0.031025	0.201835	0.142122	0.0418007	0.220018	0.017662	0.0594066	0.115165	0.0762576	0.00538278	0.0199489	0.0415072	0.0259411	0.223182	0.153728	-0.090894	-0.022707	-0.108735	-0.116514	-0.0797976	-0.188219	0.054841	-0.173159	1.24001	-0.163865	0.105764	0.0816622
O75116	ROCK2_HUMAN	ROCK2 KIAA0619	0.0624018	0.204207	0.0248277	0.0747803	0.112879	0.140781	0.00505404	0.0373096	0.0140067	0.0514484	0.170517	0.101788	0.0481064	0.216092	0.0227101	0.0796001	0.0747227	0.110491	0.00495493	0.0276704	0.0271732	0.0341649	0.204965	0.14935	-0.229086	0.0581991	-0.0852937	0.0644526	-0.338026	-0.215163	-0.0196117	-0.258356	0.940016	-0.335939	0.202024	0.467267
O75122	CLAP2_HUMAN	CLASP2 KIAA0627	0.053299	0.224771	0.020973	0.0820839	0.0300125	0.186674	0.00424457	0.0387138	0.0076572	0.0579602	0.198741	0.0948696	0.0491094	0.221119	0.0208393	0.0714044	0.0292371	0.173121	0.00439883	0.0332704	0.00771269	0.055442	0.231542	0.102804	-0.0786057	-0.0162498	-0.00637471	-0.130105	-0.0258343	-0.0726047	0.036343	-0.140606	0.00724687	-0.0434463	0.165045	0.0836382
O75127	PTCD1_HUMAN	PTCD1 KIAA0632	0.0470227	0.182808	0.0140249	0.0323746	0.0240103	0.12907	0.0046423	0.276494	0.00598698	0.0294145	0.20835	0.0458015	0.0465697	0.185959	0.0151113	0.0309228	0.023154	0.137588	0.00454905	0.229342	0.00599591	0.0292745	0.242875	0.0486591	-0.00963403	0.0172322	0.0774641	-0.0448416	-0.0356609	0.0659971	-0.0200868	-0.170536	0.00149192	-0.00475742	0.165707	0.0623904
O75131	CPNE3_HUMAN	CPNE3 CPN3 KIAA0636	0.0543745	0.201777	0.0217898	0.0551234	0.0359907	0.23249	0.0043467	0.0540836	0.00817644	0.0490709	0.204136	0.0786409	0.0481428	0.204883	0.0199914	0.050881	0.0330891	0.213835	0.00447651	0.0481497	0.00764171	0.0424718	0.243415	0.083023	-0.114608	0.0153943	-0.082537	-0.076963	-0.0806227	-0.0802383	0.0298633	-0.109716	-0.0653993	-0.134481	0.192413	0.0557222
O75132	ZBED4_HUMAN	ZBED4 KIAA0637	0.0485918	0.229136	0.0275434	0.068864	0.0367976	0.170336	0.00464433	0.0396555	0.00854397	0.0541668	0.210069	0.101652	0.0470575	0.2139	0.0255555	0.0616029	0.0374526	0.174805	0.00450298	0.0381633	0.00830372	0.0512806	0.232369	0.105007	-0.0315749	-0.0664932	-0.0721731	-0.105441	0.0177998	0.0262358	-0.030435	-0.0376297	-0.0281185	-0.0532849	0.106155	0.0330111
O75140	DEPD5_HUMAN	DEPDC5 KIAA0645	0.0235586	0.253335	0.00873517	0.0293161	0.0152236	0.0448587	0.00259609	0.005775	0.355398	0.0148675	0.182608	0.063728	0.0262053	0.245987	0.0100127	0.0302743	0.0200956	0.0522546	0.00307315	0.00764387	0.294006	0.0159211	0.221184	0.0733423	0.112345	-0.0290065	0.146254	0.0326874	0.320029	0.164872	0.183758	0.323613	-0.172741	0.0708648	0.211249	0.150864
O75143	ATG13_HUMAN	ATG13 KIAA0652	0.0465004	0.333044	0.0169189	0.0692541	0.0538658	0.0840539	0.00547337	0.0836031	0.0240971	0.0331712	0.174552	0.0754664	0.0445368	0.298776	0.0173843	0.0642801	0.0590127	0.0880613	0.00590609	0.0819612	0.0229945	0.0310633	0.199789	0.086235	-0.0422265	-0.102893	0.0275079	-0.0718214	0.095552	0.0476762	0.0790597	-0.0196385	-0.0457562	-0.0635485	0.144581	0.142693
O75144	ICOSL_HUMAN	ICOSLG B7H2 B7RP1 ICOSL KIAA0653	0.0407667	0.251608	0.0178179	0.0638438	0.0325068	0.132608	0.00442284	0.0293336	0.00793708	0.0353302	0.268929	0.114897	0.039485	0.234626	0.0178029	0.0579788	0.0330877	0.136181	0.00452386	0.0298079	0.00787673	0.0334584	0.288131	0.117041	-0.0314388	-0.0674913	-0.000846991	-0.0918652	0.017868	0.0269405	0.0228416	0.0161721	-0.00760313	-0.0529803	0.0714018	0.0186648
O75146	HIP1R_HUMAN	HIP1R HIP12 KIAA0655	0.0539885	0.219032	0.039226	0.099872	0.034531	0.144874	0.00458175	0.0278387	0.0150066	0.0425629	0.171985	0.146501	0.0495899	0.20814	0.0348268	0.0788526	0.0350853	0.152863	0.00451743	0.0305645	0.017934	0.0436386	0.197712	0.146276	-0.0814746	-0.0497252	-0.112151	-0.210464	0.0160528	0.0551386	-0.0140386	0.0979168	0.195077	0.0252741	0.149588	-0.00153855
O75147	OBSL1_HUMAN	OBSL1 KIAA0657	0.048894	0.214806	0.0199094	0.0590129	0.0299116	0.204911	0.00431107	0.0392509	0.00720089	0.0479061	0.24744	0.0764461	0.0463385	0.20608	0.0196817	0.0549284	0.0313912	0.201233	0.00436768	0.0389243	0.00727075	0.044271	0.263251	0.0822623	-0.0522658	-0.0406238	-0.0114375	-0.0692145	0.0494669	-0.0179483	0.0131311	-0.00832175	0.00970132	-0.0758796	0.0638994	0.0760818
O75150	BRE1B_HUMAN	RNF40 BRE1B KIAA0661	0.0447765	0.200612	0.0164155	0.0449731	0.0195269	0.285633	0.00359608	0.0215815	0.00580994	0.0501322	0.256235	0.0507086	0.04456	0.183599	0.0166006	0.0421703	0.0224259	0.296375	0.00366529	0.0244993	0.00600064	0.0443984	0.260164	0.0555418	-0.00483671	-0.0848047	0.0112742	-0.0623209	0.148464	0.0376093	0.0192439	0.135201	0.0328231	-0.114373	0.0153314	0.0953132
O75151	PHF2_HUMAN	PHF2 CENP-35 KIAA0662	0.0504532	0.205383	0.0202363	0.0561509	0.0223817	0.223477	0.00365167	0.0340192	0.0061283	0.0499837	0.273974	0.0541603	0.0503693	0.192395	0.0205425	0.0516341	0.024996	0.216568	0.00368343	0.0294862	0.00647322	0.0470131	0.292089	0.0647502	-0.00166276	-0.0632381	0.0151299	-0.0804409	0.116806	-0.0309183	0.00869805	-0.133249	0.056284	-0.0594319	0.0661192	0.195528
O75154	RFIP3_HUMAN	RAB11FIP3 ARFO1 KIAA0665	0.0335812	0.067828	0.00941339	0.635729	0.0178549	0.0246452	0.00304187	0.00647155	0.00792375	0.00829902	0.0304476	0.154764	0.0684984	0.174586	0.0201266	0.282174	0.0213993	0.135102	0.00416892	0.012176	0.00865744	0.0273986	0.101307	0.144406	1.03979	1.57395	1.13808	-0.556142	0.198512	4.48189	0.370511	0.881467	0.0925939	2.30143	2.32725	-0.0669277
O75155	CAND2_HUMAN	CAND2 KIAA0667 TIP120B	0.0479532	0.254383	0.018511	0.0753853	0.0555959	0.0928621	0.00527302	0.041895	0.00871003	0.0251665	0.189818	0.184447	0.0497926	0.212573	0.0183981	0.0627771	0.0961409	0.0892039	0.00918037	0.0803063	0.0102609	0.0218992	0.199339	0.150128	0.0383589	-0.164357	-0.00609731	-0.16725	0.729279	-0.0393938	0.741008	0.916844	0.178053	-0.129829	0.0501575	-0.186062
O75161	NPHP4_HUMAN	NPHP4 KIAA0673	0.0472279	0.258924	0.0202326	0.0756593	0.0281076	0.154565	0.00431007	0.0469617	0.00819033	0.0627198	0.192061	0.101041	0.0468389	0.237153	0.0208814	0.0665818	0.0282897	0.169128	0.00445628	0.0406114	0.00870863	0.0653659	0.206364	0.105621	-0.00823694	-0.0840818	0.032067	-0.119979	0.00647959	0.0942196	0.0339215	-0.135223	0.0632812	0.0421906	0.074472	0.0453257
O75164	KDM4A_HUMAN	KDM4A JHDM3A JMJD2 JMJD2A KIAA0677	0.0443944	0.195273	0.0197758	0.0534522	0.0210121	0.218126	0.00359316	0.0268396	0.00672371	0.0544292	0.296335	0.0600452	0.0429722	0.182272	0.0180671	0.0537554	0.0198256	0.219188	0.00342488	0.031114	0.00624821	0.0496008	0.31679	0.0567417	-0.0320354	-0.0665789	-0.0864038	0.00567335	-0.056465	0.0048663	-0.0468329	0.159256	-0.0707195	-0.0887104	0.0690267	-0.0550172
O75165	DJC13_HUMAN	DNAJC13 KIAA0678 RME8	0.0422733	0.274096	0.0149317	0.0543571	0.0312702	0.0782378	0.0114186	0.0179672	0.00722388	0.0246781	0.164894	0.278652	0.0454552	0.233307	0.0186328	0.0573399	0.0338401	0.121624	0.00471874	0.0252492	0.00743811	0.0346137	0.244428	0.173354	0.0752684	-0.148813	0.247865	0.0548751	0.082185	0.554545	-0.586748	0.405297	0.0296565	0.402609	0.482331	-0.377886
O75170	PP6R2_HUMAN	PPP6R2 KIAA0685 PP6R2 SAPS2	0.0423532	0.250948	0.0170797	0.0601401	0.0205805	0.216133	0.00439205	0.0298754	0.00688386	0.053048	0.208451	0.0901152	0.0416565	0.23499	0.0179406	0.0583218	0.0251449	0.196881	0.0043242	0.0313917	0.00737119	0.051254	0.233044	0.0976803	-0.0164489	-0.0635925	0.0504024	-0.0302351	0.221781	-0.0890744	-0.0154493	0.0507544	0.0707945	-0.0338197	0.117981	0.0839487
O75177	CREST_HUMAN	SS18L1 CREST KIAA0693	0.0425577	0.18264	0.0161957	0.045985	0.0159822	0.24367	0.00325938	0.020917	0.00611025	0.0636941	0.30922	0.0497684	0.0398771	0.178687	0.0162393	0.0457354	0.016463	0.245883	0.00337603	0.0196536	0.00611722	0.0459914	0.328121	0.0538559	-0.0629877	-0.0216447	0.0026889	-0.00542753	0.0300824	0.00908185	0.0357877	-0.0604044	0.00114098	-0.277933	0.0611253	0.0821299
O75179	ANR17_HUMAN	ANKRD17 GTAR KIAA0697	0.0603452	0.178965	0.0228077	0.0520395	0.0553328	0.25318	0.0042331	0.0268123	0.00704606	0.0664322	0.202199	0.0706069	0.0551176	0.15909	0.0193166	0.0796321	0.0528989	0.270867	0.00389487	0.0237861	0.00680778	0.0489393	0.215747	0.0639027	-0.0866284	-0.111056	-0.153067	0.530225	-0.0439867	0.0698592	-0.0799017	-0.112864	-0.0338171	-0.26332	0.0670035	-0.094951
O75190	DNJB6_HUMAN	DNAJB6 HSJ2 MRJ MSJ1	0.0444884	0.239489	0.0191884	0.0600049	0.0306414	0.17184	0.00443162	0.0361971	0.00736078	0.044036	0.256793	0.0855294	0.0427354	0.227765	0.0191721	0.0541014	0.0314789	0.170541	0.00452285	0.0351955	0.00743118	0.0412836	0.27855	0.0872238	-0.039403	-0.0489536	-0.000852207	-0.0983829	0.0273323	-0.0075629	0.0205861	-0.0276703	0.00956482	-0.0625032	0.0847248	0.01981
O75192	PX11A_HUMAN	PEX11A PEX11	0.0413602	0.247051	0.0151124	0.0550485	0.0377765	0.0904855	0.0175884	0.0933505	0.00903466	0.0269897	0.258557	0.107646	0.039413	0.233371	0.0152934	0.0511422	0.0403431	0.0934651	0.0142337	0.0814358	0.0081767	0.024139	0.285719	0.113268	-0.0470802	-0.055373	0.01198	-0.0709617	0.0679434	0.0329294	-0.190737	-0.127634	-0.0949633	-0.105622	0.105052	0.0522306
O75197	LRP5_HUMAN	LRP5 LR3 LRP7	0.0485959	0.241484	0.0200927	0.0813947	0.0706914	0.0959588	0.0045582	0.03166	0.0089824	0.048101	0.225581	0.122901	0.0711674	0.20139	0.0238242	0.0783368	0.0660616	0.102379	0.00453742	0.0332738	0.00956903	0.111806	0.186651	0.111004	0.464472	-0.166031	0.185712	-0.0375694	-0.065493	0.0669012	-0.0045589	0.0509739	0.0653093	1.32441	-0.172577	-0.096796
O75204	TM127_HUMAN	TMEM127	0.0407667	0.251608	0.0178179	0.0638438	0.0325068	0.132608	0.00442284	0.0293336	0.00793708	0.0353302	0.268929	0.114897	0.039485	0.234626	0.0178029	0.0579788	0.0330877	0.136181	0.00452386	0.0298079	0.00787673	0.0334584	0.288131	0.117041	-0.0314388	-0.0674913	-0.000846991	-0.0918652	0.017868	0.0269405	0.0228416	0.0161721	-0.00760313	-0.0529803	0.0714018	0.0186648
O75208	COQ9_HUMAN	COQ9 C16orf49 HSPC326 PSEC0129	0.0224986	0.115898	0.00733705	0.019468	0.0202519	0.0512263	0.00523165	0.593582	0.00442983	0.0111758	0.114195	0.0347061	0.0241999	0.119219	0.00836604	0.0201582	0.0226137	0.058581	0.00551056	0.546338	0.00487658	0.0120423	0.13447	0.043625	0.0756186	0.02866	0.140246	0.0354533	0.116622	0.143574	0.0533122	-0.0795916	0.100851	0.077526	0.177541	0.256985
O75223	GGCT_HUMAN	GGCT C7orf24 CRF21	0.0597454	0.208287	0.0218234	0.0567559	0.0335573	0.237902	0.00433387	0.0519781	0.00687475	0.0476896	0.205063	0.0659894	0.0579423	0.193487	0.0224497	0.0487525	0.0337246	0.244463	0.00426376	0.0522097	0.00699821	0.0476893	0.222576	0.0654434	-0.0301786	-0.0710571	0.028696	-0.141014	0.00498666	0.0275793	-0.0161788	0.00445542	0.0179579	-4.64022e-06	0.0854044	-0.00827474
O75293	GA45B_HUMAN	GADD45B MYD118	0.0490247	0.222201	0.0217247	0.0859659	0.0169714	0.149224	0.0038351	0.0175413	0.00749949	0.0628559	0.289409	0.0737473	0.0446604	0.215859	0.0192866	0.0829773	0.0180587	0.143897	0.00350512	0.0190145	0.00674851	0.0590984	0.305425	0.0814705	-0.0890223	-0.0285438	-0.112227	-0.034766	0.0640669	-0.0357012	-0.0860406	0.0839842	-0.100137	-0.0597784	0.0553391	0.104726
O75298	RTN2_HUMAN	RTN2 NSPL1	0.0621707	0.165729	0.0170002	0.0571146	0.166037	0.0616306	0.00556616	0.0146699	0.00959354	0.0203272	0.102564	0.317597	0.0445326	0.111703	0.0136246	0.0452292	0.205021	0.0424777	0.00474289	0.0116108	0.0080644	0.0129863	0.0759759	0.424032	-0.283705	-0.325992	-0.198565	-0.208098	0.234794	-0.31077	-0.147906	-0.20853	-0.159392	-0.361139	-0.259237	0.335125
O75306	NDUS2_HUMAN	NDUFS2	0.0395199	0.19007	0.0133645	0.0420445	0.0458957	0.0897385	0.00529116	0.297578	0.00753782	0.0216122	0.180778	0.0665703	0.0407537	0.192275	0.0147443	0.0436912	0.0493515	0.0983958	0.00538212	0.240475	0.00806486	0.0228518	0.204574	0.0794398	0.0312192	0.0116051	0.103247	0.0391645	0.0752981	0.0964724	0.0171907	-0.191892	0.0699199	0.0573581	0.131634	0.193323
O75312	ZPR1_HUMAN	ZPR1 ZNF259	0.0532596	0.166148	0.0173614	0.0375707	0.0186364	0.380674	0.00386148	0.0234281	0.00625913	0.0373521	0.186041	0.0694086	0.0394249	0.222149	0.0176159	0.0516149	0.0265028	0.211506	0.00430501	0.0281041	0.00778786	0.0362459	0.244248	0.110495	-0.25976	0.337061	0.0146613	0.373806	0.422097	-0.44439	0.114859	0.199589	0.244239	-0.0296159	0.312873	0.591949
O75319	DUS11_HUMAN	DUSP11 PIR1	0.00251587	0.00385192	0.000465616	0.000703087	0.000682741	0.00304542	0.0019094	0.981432	0.000394643	0.00090538	0.00270543	0.00138831	0.00620008	0.0108694	0.00122037	0.00191511	0.00223859	0.00934424	0.00259723	0.947775	0.00100959	0.00333769	0.00870841	0.00478459	1.46439	1.8218	1.62097	1.72386	2.27882	2.06829	0.360232	-0.0342942	1.55823	2.6865	2.21886	2.44634
O75323	NIPS2_HUMAN	NIPSNAP2 GBAS	0.0476822	0.243094	0.0190712	0.0613134	0.0362194	0.163456	0.00458041	0.0737999	0.0080266	0.04147	0.212272	0.0890152	0.0456947	0.228617	0.0194027	0.0576602	0.0348636	0.166305	0.00460298	0.0640486	0.00803656	0.0404608	0.234218	0.0960909	-0.0416827	-0.0595532	0.0173838	-0.0595833	-0.0374351	0.0174272	0.00492743	-0.132132	0.00124129	-0.0243348	0.103385	0.0794885
O75330	HMMR_HUMAN	HMMR IHABP RHAMM	0.0622151	0.231628	0.0317163	0.0747007	0.0228372	0.130787	0.0043985	0.0242307	0.00880199	0.13266	0.189672	0.0863519	0.0557577	0.221145	0.0241413	0.0701291	0.0226003	0.146556	0.00432112	0.0257648	0.00806588	0.115577	0.21686	0.089081	-0.103792	-0.045257	-0.238837	-0.0611988	-0.0103718	0.120569	-0.0175935	0.0633142	-0.0836294	-0.128771	0.143341	0.0316042
O75340	PDCD6_HUMAN	PDCD6 ALG2	0.0453035	0.234832	0.0189759	0.0668575	0.0290694	0.180626	0.00426087	0.0332451	0.00771052	0.0533028	0.234721	0.0910949	0.0440875	0.215527	0.0186582	0.060241	0.0297553	0.186807	0.00433627	0.0355685	0.00737308	0.0502389	0.256372	0.0910355	-0.0268421	-0.0822081	-0.0167439	-0.0989631	0.0235969	0.034216	0.0176953	0.0698885	-0.0437631	-0.0574812	0.0922412	-0.00065254
O75347	TBCA_HUMAN	TBCA	0.0786395	0.2325	0.0228286	0.041931	0.0226491	0.0957485	0.227166	0.0608231	0.00820408	0.033999	0.127158	0.0483519	0.0779851	0.219998	0.0227332	0.0396	0.0246647	0.112614	0.200707	0.0622372	0.0082524	0.0343701	0.147615	0.0492225	-0.00832167	-0.0537715	-0.00418032	-0.0555929	0.0889927	0.176148	-0.116476	0.0232489	0.00588978	0.0109152	0.160874	0.0180056
O75348	VATG1_HUMAN	ATP6V1G1 ATP6G ATP6G1 ATP6J	0.082664	0.171558	0.0677505	0.0918723	0.119493	0.078973	0.0127337	0.0319076	0.0203057	0.026603	0.130279	0.16586	0.0514412	0.207212	0.0557008	0.0813676	0.0962075	0.0697106	0.00694421	0.0303291	0.0251238	0.0214942	0.175805	0.178664	-0.377707	0.207825	-0.177854	-0.11434	-0.194869	-0.117285	-0.454661	-0.0494713	0.23728	-0.19204	0.349451	0.0771949
O75351	VPS4B_HUMAN	VPS4B SKD1 VPS42 MIG1	0.0447185	0.264494	0.0174952	0.0642764	0.0422469	0.131975	0.0042399	0.0332858	0.0105127	0.0380634	0.201785	0.146907	0.0457936	0.238408	0.0183923	0.0634006	0.0504663	0.14366	0.00423784	0.033409	0.00969144	0.0389555	0.210498	0.143088	0.0240415	-0.0986263	0.051278	-0.0136258	0.194556	0.0885369	-0.000485632	0.00370319	-0.0781176	0.0234396	0.0431786	-0.0259984
O75354	ENTP6_HUMAN	ENTPD6 CD39L2 IL6ST2	0.0440301	0.236022	0.0182753	0.0695395	0.0772466	0.0996967	0.00470783	0.0289753	0.0102167	0.0281647	0.236051	0.147073	0.0423827	0.222184	0.0183355	0.0623054	0.0722655	0.107748	0.00477695	0.0308989	0.0101407	0.0276068	0.260275	0.14108	-0.0374141	-0.0586303	0.00329773	-0.104029	-0.0644833	0.0807561	0.0146804	0.0663873	-0.00743486	-0.0198107	0.102621	-0.0407516
O75362	ZN217_HUMAN	ZNF217 ZABC1	0.0458359	0.20636	0.018714	0.055047	0.0277237	0.214653	0.00464139	0.0313426	0.00650631	0.0529459	0.281678	0.0545523	0.0433535	0.202912	0.0183793	0.0543547	0.0275861	0.200261	0.00455875	0.0330579	0.00684837	0.0455041	0.292598	0.0705862	-0.0541581	-0.0167082	-0.0178854	-0.0125754	-0.00496234	-0.0670479	-0.0178052	0.0547264	0.0525747	-0.140556	0.0387684	0.293917
O75367	H2AY_HUMAN	MACROH2A1 H2AFY	0.0467003	0.20972	0.0181399	0.0552252	0.0240578	0.215676	0.00398161	0.0374763	0.00657925	0.0491697	0.271681	0.0615927	0.0441315	0.199449	0.0180185	0.0517233	0.0248261	0.212779	0.00401887	0.0348709	0.0065921	0.0457195	0.291863	0.0660086	-0.0550068	-0.0489773	-0.00669473	-0.0634119	0.0319345	-0.0134333	0.00935591	-0.0695224	0.00195341	-0.0701693	0.0742871	0.0716951
O75369	FLNB_HUMAN	FLNB FLN1L FLN3 TABP TAP	0.0512105	0.218732	0.0265999	0.0672067	0.0335318	0.183706	0.0045162	0.0377179	0.0085791	0.0495256	0.214826	0.103849	0.046772	0.211579	0.0242379	0.0614886	0.0341414	0.173877	0.00448208	0.0362899	0.00853274	0.0455418	0.24389	0.109167	-0.0866706	-0.032701	-0.0887981	-0.0850817	0.0181799	-0.0535014	-0.00755518	-0.0378615	-0.00540361	-0.080438	0.135292	0.0512104
O75376	NCOR1_HUMAN	NCOR1 KIAA1047	0.0408055	0.214032	0.0174572	0.0550974	0.0192417	0.186955	0.00367316	0.0215009	0.00620981	0.0423935	0.330089	0.062546	0.0394394	0.199747	0.0172684	0.0517891	0.0207554	0.18594	0.0037342	0.0233022	0.00627833	0.0409488	0.344861	0.065936	-0.0334796	-0.0667406	-0.0108175	-0.0600434	0.0786657	-0.00542763	0.016619	0.0837816	0.0110346	-0.0340781	0.0447537	0.0541993
O75379	VAMP4_HUMAN	VAMP4	0.0469105	0.209726	0.0142208	0.183635	0.0618765	0.0316502	0.00534869	0.016919	0.0122795	0.0126033	0.0711864	0.333644	0.0422168	0.239914	0.0153079	0.152687	0.0630749	0.04144	0.00530898	0.0202989	0.0138907	0.0144849	0.108372	0.283003	-0.100056	0.143939	0.0764482	-0.16853	0.0193687	0.309314	-0.00742504	0.199768	0.131211	0.149297	0.522373	-0.151781
O75381	PEX14_HUMAN	PEX14	0.0449742	0.356791	0.0142738	0.158213	0.021545	0.055041	0.0144841	0.0625632	0.00758945	0.0204465	0.140744	0.103334	0.0330071	0.364975	0.0146674	0.132962	0.0208927	0.0525888	0.014246	0.0255735	0.00670256	0.014288	0.182746	0.13735	-0.266087	0.0229376	0.0275705	-0.1596	-0.0302794	-0.0445522	-0.0164435	-0.591237	-0.116858	-0.301201	0.298428	0.329187
O75385	ULK1_HUMAN	ULK1 KIAA0722	0.0466282	0.275195	0.0168203	0.0906372	0.0907804	0.0784092	0.00754331	0.0733766	0.0166244	0.0300468	0.147136	0.126803	0.0458652	0.255188	0.0181376	0.0850562	0.0908742	0.0838195	0.00623233	0.050356	0.0167194	0.0264191	0.165727	0.155605	-0.0163635	-0.0726985	0.078314	-0.0615747	0.00103365	0.0690006	-0.173794	-0.313733	0.00571691	-0.120733	0.126353	0.227139
O75386	TULP3_HUMAN	TULP3 TUBL3	0.0379779	0.293004	0.0180118	0.0629879	0.0175151	0.124855	0.00333216	0.0144497	0.00733936	0.0462358	0.27057	0.103721	0.0356559	0.294437	0.0170409	0.0551819	0.0186041	0.149498	0.00340078	0.0138084	0.00774804	0.0374735	0.274231	0.0929204	-0.0611395	0.00489098	-0.0539064	-0.123928	0.0621762	0.19737	0.0205919	-0.0443803	0.0556834	-0.189513	0.0135307	-0.104131
O75390	CISY_HUMAN	CS	0.0516121	0.20969	0.0193094	0.0527637	0.0377588	0.211348	0.00474224	0.0725305	0.00774006	0.0436425	0.219292	0.0695709	0.0477652	0.205019	0.0192274	0.0507916	0.0342593	0.203158	0.00463647	0.0593107	0.0075155	0.0426318	0.248062	0.0776229	-0.074536	-0.0222752	-0.00424925	-0.0373771	-0.0926794	-0.0387528	-0.0223051	-0.182265	-0.0290131	-0.0231583	0.131198	0.115738
O75394	RM33_HUMAN	MRPL33 C2orf1	0.0117105	0.0334278	0.00288995	0.00579416	0.00577242	0.0265642	0.00363629	0.855143	0.00173902	0.00630774	0.0327438	0.0142715	0.0250446	0.0790832	0.00692854	0.0139317	0.0133408	0.063859	0.00463806	0.652621	0.00364598	0.0141474	0.0890912	0.0336682	1.13863	1.36579	1.39746	1.40443	1.31113	1.40396	0.275491	-0.236827	1.09657	1.24286	1.72085	1.35913
O75398	DEAF1_HUMAN	DEAF1 SPN ZMYND5	0.0586741	0.144876	0.0228744	0.0307004	0.0103678	0.252921	0.00302551	0.0125387	0.00527419	0.228756	0.191211	0.0387802	0.0501228	0.171559	0.0325766	0.0335733	0.0149741	0.322116	0.00325465	0.0218179	0.00535118	0.0415385	0.258474	0.044642	-0.145743	0.184175	0.424148	0.0935786	0.444279	0.273582	0.0757358	0.74004	0.014598	-0.818416	0.351776	0.151156
O75400	PR40A_HUMAN	PRPF40A FBP11 FLAF1 FNBP3 HIP10 HYPA HSPC225	0.0467808	0.224566	0.0196404	0.0593664	0.0290732	0.191788	0.00409532	0.031883	0.00704769	0.0438256	0.264043	0.0778906	0.0454353	0.213578	0.0199133	0.0548845	0.0298851	0.192334	0.00420153	0.0335172	0.00714293	0.0415856	0.27054	0.0869829	-0.0287623	-0.048932	0.0138948	-0.0754963	0.0279256	0.00285026	0.0259338	0.0512555	0.0135133	-0.051111	0.0246043	0.116731
O75414	NDK6_HUMAN	NME6	0.0402223	0.274417	0.0151162	0.0496662	0.0262475	0.103657	0.00449889	0.135757	0.00725206	0.0272936	0.224464	0.0914074	0.0377927	0.235196	0.0141631	0.0374723	0.022947	0.101627	0.00474918	0.209122	0.00664271	0.0252835	0.223283	0.0817214	-0.0604053	-0.142926	-0.0630484	-0.245516	-0.125747	-0.0195865	0.0556337	0.540418	-0.0840238	-0.0736457	-0.00526392	-0.105966
O75419	CDC45_HUMAN	CDC45 CDC45L CDC45L2 UNQ374/PRO710	0.046828	0.191347	0.0175324	0.0574077	0.019387	0.220242	0.00380079	0.0248851	0.00619998	0.0828939	0.27451	0.0549661	0.0446894	0.194831	0.0182769	0.0493685	0.0225916	0.212902	0.00402901	0.0286359	0.00646123	0.0676277	0.285248	0.0653391	-0.045669	0.018211	0.042463	-0.140037	0.165297	-0.0333298	0.0600462	0.150723	0.0421374	-0.184166	0.0391162	0.188715
O75431	MTX2_HUMAN	MTX2	0.0330763	0.149138	0.0106807	0.029373	0.0315583	0.0655495	0.00513878	0.486973	0.00666602	0.0172924	0.115588	0.0489666	0.0277829	0.124595	0.00957595	0.0240609	0.0282332	0.0581091	0.00522437	0.534731	0.0057772	0.0145177	0.117837	0.0495553	-0.160034	-0.164561	-0.103431	-0.18085	-0.105366	-0.113508	0.0166553	0.0980713	-0.133336	-0.160456	0.0194572	0.0120223
O75436	VP26A_HUMAN	VPS26A VPS26	0.0400602	0.326257	0.0186576	0.0700275	0.026996	0.149209	0.0040021	0.0250127	0.0154971	0.0519689	0.198509	0.073803	0.0406848	0.266724	0.0191757	0.0649617	0.0331585	0.158987	0.00436589	0.0307248	0.013543	0.0503107	0.232598	0.0847667	0.0155921	-0.182474	0.0277735	-0.0723404	0.228276	0.0655298	0.0908979	0.228365	-0.12609	-0.0319083	0.171726	0.148554
O75438	NDUB1_HUMAN	NDUFB1	0.0217579	0.0875018	0.00618398	0.020214	0.038101	0.0313593	0.0047281	0.668494	0.00501192	0.00831177	0.0738249	0.0345109	0.0272542	0.125158	0.00888161	0.0285949	0.0413848	0.048405	0.00509098	0.516357	0.00659365	0.0125193	0.121147	0.0586143	0.252609	0.430349	0.436227	0.414607	0.086188	0.54356	0.0767495	-0.227583	0.315594	0.506212	0.640998	0.698429
O75439	MPPB_HUMAN	PMPCB MPPB	0.0198511	0.0832958	0.00609689	0.0142949	0.0106992	0.0525055	0.00521541	0.63752	0.00338383	0.0106133	0.129354	0.0271706	0.0211405	0.0962755	0.00685645	0.015122	0.0123446	0.0564691	0.00556264	0.607619	0.00370701	0.0108959	0.130096	0.0339113	0.0649524	0.155827	0.124582	0.0578612	0.153785	0.0754887	0.0665794	-0.0469013	0.0955097	0.026624	0.00573639	0.248089
O75448	MED24_HUMAN	MED24 ARC100 CRSP4 DRIP100 KIAA0130 THRAP4 TRAP100	0.0426149	0.186525	0.0161684	0.0510631	0.0257218	0.239294	0.00334562	0.0200277	0.00583187	0.0542259	0.312064	0.0431179	0.040702	0.178784	0.0157345	0.046365	0.025973	0.233334	0.00347783	0.0214025	0.00591351	0.0502341	0.330472	0.0476076	-0.044889	-0.0415008	-0.0268353	-0.0920055	0.00976473	-0.0249062	0.0395155	0.0686451	0.0139988	-0.0736138	0.0589881	0.104125
O75460	ERN1_HUMAN	ERN1 IRE1	0.0556588	0.227258	0.0196688	0.0669434	0.135254	0.120373	0.00623926	0.0421506	0.0103587	0.0400046	0.177076	0.0990151	0.0525417	0.210641	0.0185575	0.0625937	0.127135	0.118916	0.00529419	0.0449269	0.00902552	0.0368655	0.218182	0.0953205	-0.0560022	-0.0731188	-0.0565014	-0.064975	-0.0600261	-0.0121049	-0.151471	0.0658647	-0.128699	-0.0784683	0.23214	-0.0373141
O75461	E2F6_HUMAN	E2F6	0.0427555	0.215645	0.0157189	0.0554744	0.0163412	0.21217	0.00365151	0.033994	0.00572616	0.0525543	0.297381	0.0485876	0.0411026	0.209717	0.0159079	0.0476518	0.0172954	0.202834	0.00362551	0.0389498	0.00571493	0.0465164	0.319683	0.0510012	-0.0386609	-0.0274863	0.0120253	-0.141012	0.0583902	-0.044004	-0.00712064	0.145786	-0.00196234	-0.114889	0.0749935	0.0496756
O75475	PSIP1_HUMAN	PSIP1 DFS70 LEDGF PSIP2	0.0487057	0.211072	0.0191221	0.0562096	0.0300205	0.215456	0.00502918	0.0406211	0.00695913	0.0469448	0.250675	0.0691856	0.0472691	0.198341	0.019156	0.0503728	0.0286702	0.222641	0.00453015	0.0383999	0.00676574	0.0448984	0.269283	0.0696725	-0.0294954	-0.0603167	0.00177505	-0.10384	-0.0449797	0.0333491	-0.0992252	-0.0546798	-0.0277906	-0.043591	0.0742348	0.00703723
O75477	ERLN1_HUMAN	ERLIN1 C10orf69 KE04 KEO4 SPFH1	0.0579949	0.196621	0.0245338	0.0775192	0.138465	0.118963	0.00580729	0.0513211	0.0127864	0.0365405	0.178159	0.10129	0.0492519	0.206095	0.0206936	0.0718694	0.0972427	0.121311	0.00542118	0.0505471	0.0105049	0.0339612	0.220142	0.112961	-0.150755	0.0481842	-0.156526	-0.0728823	-0.297707	0.019733	-0.0664876	-0.0150821	-0.178431	-0.070588	0.235651	0.115226
O75486	SUPT3_HUMAN	SUPT3H SPT3	0.045103	0.177905	0.0175067	0.0728021	0.0175688	0.223963	0.00349797	0.0225148	0.00572382	0.0679783	0.30481	0.0406252	0.0428153	0.17832	0.0175819	0.061934	0.0190017	0.217291	0.00360716	0.0234779	0.00587021	0.0610787	0.32206	0.0469614	-0.0507224	0.00233188	0.00429068	-0.149284	0.0815571	-0.0297912	0.0312147	0.0427778	0.025575	-0.101497	0.0565921	0.155969
O75487	GPC4_HUMAN	GPC4 UNQ474/PRO937	0.0284989	0.151015	0.0114596	0.0246676	0.0122687	0.114187	0.00333292	0.013228	0.00447155	0.0176383	0.580645	0.0385873	0.0256495	0.121729	0.0102057	0.0211749	0.0110751	0.118881	0.00290908	0.0123478	0.00394371	0.0146788	0.623875	0.0335301	-0.099984	-0.193926	-0.109417	-0.141592	-0.0972879	0.0411052	-0.127167	-0.0665446	-0.118043	-0.167787	0.074452	-0.131058
O75489	NDUS3_HUMAN	NDUFS3	0.0345235	0.160039	0.0114059	0.0346016	0.0409732	0.074038	0.00531129	0.401428	0.00675356	0.0179366	0.155716	0.0572735	0.0359449	0.164325	0.0126151	0.0350933	0.0428737	0.0835385	0.00541074	0.345256	0.00721296	0.0188738	0.181495	0.0673605	0.0411724	0.0267837	0.106015	0.0142082	0.0463821	0.128319	0.018723	-0.139931	0.0680242	0.0522506	0.165556	0.17612
O75496	GEMI_HUMAN	GMNN	0.0453451	0.233694	0.0158827	0.0386856	0.0118383	0.224142	0.0033556	0.0162539	0.00530457	0.125773	0.24431	0.0354145	0.045582	0.214018	0.016118	0.0355923	0.013218	0.237676	0.00332317	0.0154242	0.00540313	0.121964	0.250624	0.0410575	0.00522419	-0.0841957	0.0148167	-0.0799612	0.116539	0.0603826	-0.00966337	-0.0510493	0.0185788	-0.0302892	0.0258419	0.159341
O75503	CLN5_HUMAN	CLN5	0.0908016	0.089944	0.0236577	0.0552795	0.364929	0.0993538	0.00816046	0.084753	0.0189821	0.0296226	0.0640383	0.0704781	0.0630094	0.0888568	0.0187557	0.0500777	0.449547	0.0992473	0.00567978	0.0376906	0.0160477	0.0259346	0.06968	0.0754733	-0.306076	-0.0120873	-0.207206	-0.0940991	0.231876	-0.00107225	-0.303988	-0.555289	-0.154589	-0.124501	0.0880991	0.0708748
O75521	ECI2_HUMAN	ECI2 DRS1 HCA88 PECI	0.0467455	0.195149	0.0163736	0.0499567	0.0243708	0.135183	0.00592274	0.0873706	0.00699258	0.0363297	0.334765	0.0608401	0.0430282	0.184929	0.0160092	0.0458122	0.0247558	0.142035	0.00566115	0.0640195	0.00689019	0.0333217	0.373773	0.0597648	-0.079522	-0.0523692	-0.022256	-0.0829616	0.0157983	0.0506862	-0.0441669	-0.267265	-0.0146431	-0.0827974	0.116522	-0.0176751
O75528	TADA3_HUMAN	TADA3 ADA3 TADA3L	0.0423874	0.204995	0.0166284	0.0603739	0.0164518	0.201446	0.00356631	0.0196508	0.00569317	0.0640365	0.318392	0.0463787	0.0420324	0.193753	0.0172366	0.0567713	0.02006	0.202297	0.00370752	0.0236359	0.00607653	0.0583865	0.322521	0.0535222	-0.00837598	-0.0548422	0.0365728	-0.0596725	0.219315	0.00422414	0.039596	0.202796	0.0673379	-0.0882308	0.0129706	0.154025
O75529	TAF5L_HUMAN	TAF5L PAF65B	0.0454972	0.177529	0.0166887	0.0701552	0.016156	0.220956	0.00350905	0.0206336	0.00570576	0.0797628	0.302608	0.0407986	0.0432354	0.184247	0.0178007	0.0626911	0.020715	0.210686	0.00380434	0.0253837	0.00615615	0.0596088	0.312558	0.0531146	-0.0497119	0.0378393	0.0666346	-0.106394	0.282188	-0.046482	0.0841515	0.230213	0.0789361	-0.252674	0.0328803	0.301874
O75530	EED_HUMAN	EED	0.0475354	0.210662	0.0187702	0.0546919	0.0267503	0.212653	0.00406603	0.0365399	0.00678136	0.0479906	0.267876	0.0656837	0.045335	0.201987	0.0189075	0.0512098	0.0288922	0.207066	0.00417102	0.0371702	0.00693536	0.0445341	0.281484	0.0723084	-0.0462905	-0.0411778	0.00731428	-0.0636662	0.080069	-0.0262746	0.0258199	0.0172521	0.0227097	-0.0720236	0.0507981	0.100858
O75531	BAF_HUMAN	BANF1 BAF BCRG1	0.0496113	0.191345	0.0201316	0.0533659	0.029718	0.223278	0.00440808	0.0459499	0.00694825	0.0512325	0.263787	0.060225	0.0459631	0.189515	0.019892	0.0507162	0.0292157	0.212557	0.0043604	0.0397122	0.0069072	0.0458145	0.289995	0.0653514	-0.0735358	-0.00956108	-0.0119048	-0.0496512	-0.0169012	-0.0480141	-0.0108162	-0.13575	-0.00590788	-0.105753	0.099352	0.0851213
O75533	SF3B1_HUMAN	SF3B1 SAP155	0.0491388	0.21622	0.0195094	0.0559607	0.0315852	0.206505	0.00426227	0.0412176	0.00707541	0.046586	0.250168	0.0717718	0.0465543	0.206674	0.0192976	0.0521486	0.0312556	0.204084	0.00429319	0.0399886	0.00708774	0.0436091	0.266876	0.0781317	-0.0525973	-0.0441486	-0.0108598	-0.0681203	-0.010436	-0.0117227	0.00725543	-0.0298179	0.00174285	-0.0639021	0.0667852	0.088613
O75534	CSDE1_HUMAN	CSDE1 D1S155E KIAA0885 NRU UNR	0.0496055	0.224458	0.0202842	0.0636549	0.0339896	0.197093	0.00548122	0.0420753	0.0079477	0.0489542	0.224123	0.0823327	0.0463469	0.214268	0.019659	0.0566964	0.0325917	0.194511	0.00508857	0.0399323	0.0075896	0.0451706	0.252792	0.0853539	-0.0656918	-0.0454	-0.0308244	-0.109316	-0.0411277	-0.0131016	-0.071636	-0.0509326	-0.0450571	-0.0772887	0.127917	0.0366948
O75554	WBP4_HUMAN	WBP4 FBP21 FNBP21	0.0552363	0.206792	0.020638	0.0513293	0.0282631	0.241445	0.00410932	0.0410864	0.00675681	0.0485246	0.237361	0.0584587	0.0504896	0.200325	0.0199977	0.0478658	0.0286755	0.231756	0.00413239	0.0401439	0.00671692	0.0443183	0.261258	0.0643206	-0.0859339	-0.0312686	-0.0310268	-0.0674766	0.0145934	-0.04013	0.00561498	-0.0229384	-0.00590383	-0.0866827	0.100678	0.100275
O75563	SKAP2_HUMAN	SKAP2 PRAP RA70 SAPS SCAP2 SKAP55R	0.0433878	0.182099	0.0159356	0.207914	0.0285008	0.0443477	0.00420235	0.0116691	0.0181704	0.0149982	0.105063	0.323713	0.0549752	0.187741	0.0194344	0.0881592	0.0344314	0.0682596	0.00503875	0.0162046	0.0508887	0.0181388	0.104572	0.352156	0.267065	0.0309838	0.219562	-0.575983	0.208086	0.539191	0.199032	0.388681	1.80063	0.209401	-0.00466615	0.0878668
O75569	PRKRA_HUMAN	PRKRA PACT RAX HSD-14 HSD14	0.0563763	0.198571	0.0204738	0.0527154	0.0304822	0.240724	0.00416508	0.0491009	0.00690003	0.0453936	0.233006	0.0620914	0.0506981	0.192024	0.0208683	0.0493277	0.0306784	0.228531	0.00410961	0.0465491	0.00690241	0.0424342	0.257212	0.0706649	-0.100719	-0.0329705	0.019268	-0.0642631	0.00643653	-0.0506496	-0.0133187	-0.0519707	0.000344901	-0.0651937	0.103883	0.138079
O75581	LRP6_HUMAN	LRP6	0.061834	0.230086	0.0230523	0.0877357	0.0606416	0.110023	0.00464267	0.0368037	0.00927712	0.0449927	0.192902	0.138009	0.0643768	0.20126	0.0229566	0.0770169	0.0726081	0.111143	0.00451101	0.0355441	0.00981851	0.0649306	0.193944	0.141891	0.0411235	-0.125286	-0.00415288	-0.122172	0.197331	0.0101783	-0.0283598	-0.034225	0.0583584	0.443135	0.00540148	0.0281298
O75582	KS6A5_HUMAN	RPS6KA5 MSK1	0.0438867	0.244038	0.0176225	0.0545358	0.02075	0.198776	0.00555609	0.0274928	0.0066997	0.0455816	0.271184	0.0638774	0.0441371	0.213019	0.0182259	0.0504435	0.0221055	0.207784	0.00496495	0.032339	0.00662981	0.0428674	0.287582	0.0699024	0.00570467	-0.127109	0.034238	-0.0750378	0.0653256	0.0453204	-0.106395	0.176272	-0.0104315	-0.0595466	0.0604683	0.0943208
O75592	MYCB2_HUMAN	MYCBP2 KIAA0916 PAM	0.0501275	0.226638	0.0198931	0.0683327	0.0280188	0.180567	0.00593316	0.0304859	0.00768634	0.0628269	0.228489	0.0910014	0.0479934	0.210429	0.0196209	0.0640044	0.02907	0.188541	0.00593079	0.032814	0.00745791	0.055061	0.251968	0.0871091	-0.0425727	-0.0715187	-0.0136838	-0.0633417	0.0375165	0.0441628	-0.000398453	0.0763665	-0.0297192	-0.123608	0.102756	-0.0427712
O75593	FOXH1_HUMAN	FOXH1 FAST1 FAST2	0.045676	0.20744	0.0156692	0.0471983	0.0211257	0.157005	0.00333631	0.0198188	0.00610277	0.0705482	0.250635	0.155444	0.040359	0.235763	0.0148232	0.0450624	0.0243947	0.1902	0.00342314	0.0190006	0.0067471	0.064757	0.237968	0.117503	-0.116407	0.136533	-0.0539957	-0.0452539	0.15474	0.211423	0.0260255	-0.0412833	0.10558	-0.0820882	-0.0505421	-0.244082
O75600	KBL_HUMAN	GCAT KBL	0.0678352	0.157693	0.0169482	0.0388349	0.0924122	0.0723397	0.0069254	0.334672	0.00989376	0.0223959	0.125865	0.0541853	0.0317332	0.159111	0.0111371	0.0276553	0.0273072	0.0690815	0.0051035	0.431499	0.00671389	0.0195821	0.163548	0.0475288	-0.532202	0.00898913	-0.342875	-0.287876	-0.704507	-0.0450394	-0.263076	0.28932	-0.321402	-0.12564	0.299395	-0.122848
O75602	SPAG6_HUMAN	SPAG6 PF16	0.0407667	0.251608	0.0178179	0.0638438	0.0325068	0.132608	0.00442284	0.0293336	0.00793708	0.0353302	0.268929	0.114897	0.039485	0.234626	0.0178029	0.0579788	0.0330877	0.136181	0.00452386	0.0298079	0.00787673	0.0334584	0.288131	0.117041	-0.0314388	-0.0674913	-0.000846991	-0.0918652	0.017868	0.0269405	0.0228416	0.0161721	-0.00760313	-0.0529803	0.0714018	0.0186648
O75603	GCM2_HUMAN	GCM2 GCMB	0.0410133	0.27176	0.0173211	0.0472478	0.0205341	0.195507	0.0035452	0.0219687	0.00626711	0.0489862	0.250731	0.0751184	0.0399319	0.236334	0.0172726	0.0461913	0.0237177	0.192435	0.00390825	0.0245582	0.006637	0.048394	0.280286	0.0803344	-0.0263671	-0.13036	-0.00279875	-0.0223608	0.155039	-0.0157126	0.102406	0.11787	0.0590203	-0.0120905	0.117877	0.0694363
O75607	NPM3_HUMAN	NPM3	0.0530364	0.202784	0.0186702	0.0491971	0.028527	0.234072	0.00417734	0.0468612	0.00662346	0.0444781	0.252639	0.0589352	0.0498878	0.190449	0.0184819	0.0464511	0.0285061	0.2311	0.00417752	0.0453593	0.00660574	0.0425632	0.273383	0.0630346	-0.059367	-0.0608259	-0.0100831	-0.0558171	-0.000732146	-0.0126959	4.13044e-05	-0.0320481	-0.00267484	-0.0430524	0.0821129	0.0695578
O75616	ERAL1_HUMAN	ERAL1 HERA	0.0390304	0.123254	0.0110946	0.0267996	0.0240723	0.0948361	0.00495842	0.488464	0.00569104	0.0209963	0.118788	0.042016	0.0488653	0.18228	0.0175375	0.0427991	0.0355628	0.160743	0.00544992	0.181894	0.00747041	0.0326246	0.21526	0.0695146	0.251981	0.478903	0.580721	0.597004	0.477333	0.694953	0.0991238	-0.627621	0.312661	0.553827	0.812135	0.654478
O75638	CTAG2_HUMAN	CTAG2 ESO2 LAGE1	0.0566815	0.254894	0.0206333	0.0919623	0.026029	0.0977285	0.00537567	0.0182936	0.00880906	0.027474	0.10456	0.287559	0.052	0.219116	0.0188336	0.0561272	0.034454	0.190981	0.00496762	0.0377213	0.0077884	0.0347204	0.220447	0.122843	-0.0825922	-0.140366	-0.0872254	-0.389671	0.323679	0.954204	-0.0759066	1.06199	-0.115865	0.263753	1.10833	-0.572807
O75643	U520_HUMAN	SNRNP200 ASCC3L1 HELIC2 KIAA0788	0.0481233	0.223583	0.019389	0.0560704	0.0296029	0.197829	0.0042332	0.0384005	0.00724498	0.0459677	0.249585	0.0799709	0.0455817	0.21292	0.0191356	0.0518081	0.0300075	0.195634	0.00429198	0.0378132	0.00719592	0.0423875	0.269654	0.0835706	-0.0528143	-0.0476921	-0.0130694	-0.0760165	0.0136658	-0.0110976	0.0138845	-0.0152918	-0.00677137	-0.0778846	0.0804107	0.0450126
O75648	MTU1_HUMAN	TRMU MTU1 TRMT1	0.0369397	0.154662	0.0125821	0.0304744	0.0227979	0.0931422	0.00442679	0.221853	0.00614917	0.0202294	0.339471	0.0572731	0.0295978	0.111219	0.00982247	0.0216202	0.0192459	0.0778669	0.00443086	0.37966	0.00529139	0.0160111	0.274016	0.0512186	-0.198754	-0.28089	-0.219329	-0.290545	-0.155803	-0.164	0.00091988	0.711316	-0.139496	-0.208526	-0.192815	-0.105713
O75665	OFD1_HUMAN	OFD1 CXorf5	0.0458208	0.267052	0.0195967	0.0891909	0.0204136	0.12005	0.00430721	0.0267574	0.00754532	0.0889093	0.205632	0.104724	0.0433795	0.251856	0.0192829	0.0775264	0.0225386	0.129338	0.00438575	0.0281796	0.00738156	0.0777465	0.229885	0.108499	-0.0532791	-0.0569003	-0.0160137	-0.130782	0.104092	0.0773672	0.0182353	0.0531486	-0.0217035	-0.125553	0.117943	0.0360481
O75674	TM1L1_HUMAN	TOM1L1 SRCASM	0.0456584	0.176673	0.0175663	0.115056	0.0695216	0.117689	0.00466277	0.0150056	0.128237	0.022521	0.131954	0.155456	0.0485428	0.199509	0.0176819	0.0819219	0.0525272	0.179604	0.00536932	0.0201811	0.0344167	0.0240167	0.13543	0.200799	0.0631736	0.129255	0.00657984	-0.287982	-0.244448	0.526098	0.151529	0.344898	-0.731616	0.0664129	0.0263481	0.291677
O75676	KS6A4_HUMAN	RPS6KA4 MSK2	0.0483513	0.186408	0.0171335	0.0686391	0.0259609	0.163522	0.00385599	0.0213365	0.00716549	0.0309699	0.359245	0.0674121	0.0473119	0.169969	0.0168552	0.0624624	0.0272821	0.145191	0.00427151	0.021606	0.00714162	0.027105	0.403147	0.067656	-0.0214962	-0.0881855	-0.0162412	-0.0899884	0.0508915	-0.1121	0.107762	0.012632	-0.00333065	-0.124796	0.122207	0.00361693
O75688	PPM1B_HUMAN	PPM1B PP2CB	0.0433467	0.278154	0.0177127	0.0623294	0.0263234	0.109838	0.019096	0.0353244	0.00737957	0.0309368	0.240053	0.129506	0.042956	0.236967	0.0177362	0.0576771	0.0368177	0.137145	0.0143783	0.0401321	0.00804896	0.0326093	0.252485	0.123047	-0.00901392	-0.148073	0.00132705	-0.074641	0.39867	0.248613	-0.247051	0.136104	0.090708	0.0540621	0.0517897	-0.049874
O75689	ADAP1_HUMAN	ADAP1 CENTA1	0.0502036	0.264076	0.0170957	0.0554472	0.0192427	0.111192	0.00402841	0.0198753	0.00742969	0.108298	0.219994	0.123118	0.318113	0.16551	0.0128511	0.0333992	0.0117656	0.106365	0.00247004	0.0117617	0.00459507	0.102145	0.152929	0.0780953	5.33645	-0.373249	-0.248288	-0.397641	-0.388569	-0.0434053	-0.386845	-0.408226	-0.381526	-0.0568193	-0.304847	-0.365687
O75691	UTP20_HUMAN	UTP20 DRIM	0.0777391	0.169112	0.0251115	0.0550958	0.0367635	0.271561	0.00415905	0.0553482	0.00782783	0.0584801	0.175836	0.0629657	0.0647714	0.170087	0.0214986	0.0486676	0.0344839	0.271323	0.00415525	0.0504251	0.00710541	0.0464846	0.221263	0.0597359	-0.16681	0.0057633	-0.143874	-0.116675	-0.0620061	-0.000878922	-0.000913769	-0.0889473	-0.0922895	-0.20512	0.258349	-0.0512958
O75695	XRP2_HUMAN	RP2	0.0571417	0.190951	0.0232848	0.146493	0.0578909	0.0893171	0.00464318	0.0273414	0.0128212	0.0719513	0.136617	0.181548	0.0549314	0.199496	0.024967	0.108813	0.0562625	0.116162	0.00485251	0.0345024	0.0161006	0.0644817	0.167705	0.151727	-0.0386816	0.0447486	0.0722411	-0.257214	-0.0281288	0.300555	0.0450829	0.261908	0.255777	-0.103815	0.227558	-0.16426
O75716	STK16_HUMAN	STK16 MPSK1 PKL12 TSF1	0.0345211	0.228321	0.0148015	0.0634402	0.0211154	0.113737	0.00391861	0.0143123	0.00649782	0.0290527	0.333394	0.136888	0.0333769	0.215261	0.0151814	0.0650361	0.0218696	0.119782	0.00409155	0.0152412	0.00662912	0.0265203	0.336146	0.140865	-0.0331456	-0.0572002	0.0256628	0.0251553	0.0357193	0.0531447	0.0441348	0.0648957	0.0202066	-0.0871668	0.00825431	0.0290544
O75718	CRTAP_HUMAN	CRTAP CASP	0.0425466	0.203572	0.0208764	0.0509736	0.0340167	0.160441	0.00395791	0.0226549	0.00690603	0.038215	0.331397	0.0844421	0.038091	0.179506	0.0159397	0.0358491	0.0299723	0.140355	0.00364062	0.0155813	0.00609764	0.0309349	0.445592	0.058441	-0.104724	-0.118219	-0.23647	-0.296712	-0.118895	-0.125194	-0.0801667	-0.312232	-0.117055	-0.190504	0.344583	-0.307916
O75746	CMC1_HUMAN	SLC25A12 ARALAR1	0.0456856	0.109877	0.0138824	0.0358273	0.0363179	0.0950336	0.00497436	0.510035	0.00668722	0.0233362	0.0835265	0.0348167	0.0495433	0.182777	0.02033	0.061548	0.0676887	0.120951	0.00543394	0.183625	0.00869276	0.0329473	0.186248	0.0802157	0.0844409	0.663464	0.464443	0.717907	0.863785	0.272714	0.0923904	-0.639975	0.299905	0.411853	1.2298	1.30394
O75771	RA51D_HUMAN	RAD51D RAD51L3	0.0495644	0.191176	0.0164469	0.0980908	0.0139818	0.244437	0.0033932	0.0426691	0.00583238	0.0632375	0.205831	0.0653405	0.0417187	0.187476	0.0178107	0.0826707	0.016213	0.233116	0.00362207	0.0426192	0.00619823	0.0619783	0.23737	0.0692074	-0.158293	-0.019354	0.0829215	-0.157202	0.159576	-0.0463159	0.0674505	-0.00116739	0.0627272	-0.0199126	0.153231	0.0591809
O75781	PALM_HUMAN	PALM KIAA0270	0.0581698	0.190056	0.0384082	0.168802	0.0353704	0.0792552	0.00427481	0.0182609	0.0131829	0.0220061	0.129712	0.242502	0.0560752	0.176963	0.0476353	0.160287	0.035082	0.0696567	0.00452323	0.0165405	0.0143379	0.020642	0.117532	0.280725	-0.0360082	-0.0688889	0.240238	-0.0504434	-0.00815216	-0.121109	0.0581137	-0.0942092	0.0876186	-0.0619893	-0.0938989	0.157618
O75791	GRAP2_HUMAN	GRAP2 GADS GRB2L GRID	0.0456519	0.24065	0.0172114	0.116396	0.0259384	0.115157	0.00408496	0.013869	0.00977498	0.0372661	0.165691	0.20831	0.0438053	0.218893	0.0177082	0.0917251	0.0296109	0.131412	0.00493436	0.0171167	0.0108021	0.0325265	0.192483	0.208982	-0.0404486	-0.0904083	0.0288652	-0.211955	0.141584	0.141154	0.207933	0.23417	0.105081	-0.127181	0.161703	0.00322777
O75792	RNH2A_HUMAN	RNASEH2A RNASEHI RNHIA	0.0515999	0.2017	0.0199155	0.0464698	0.0260829	0.193146	0.00396913	0.0428325	0.00651184	0.0630539	0.284812	0.0599067	0.0478994	0.198578	0.0210571	0.0470267	0.0239473	0.165527	0.00370249	0.029804	0.00616885	0.0684313	0.327015	0.0608438	-0.0717142	-0.0154792	0.0573227	0.0119836	-0.0818754	-0.142996	-0.0671785	-0.304175	-0.0526717	0.0852827	0.148176	0.0156421
O75807	PR15A_HUMAN	PPP1R15A GADD34	0.057395	0.185024	0.0433222	0.0489784	0.0186908	0.27577	0.00345585	0.0220004	0.00760334	0.0405892	0.218111	0.0790597	0.0513639	0.191109	0.0226571	0.0401958	0.0235175	0.282657	0.00369485	0.03299	0.00738647	0.0451555	0.231085	0.0681867	-0.105082	0.0328922	-0.47701	-0.179316	0.25824	0.0249749	0.0691591	0.499515	-0.0285237	0.1125	0.0594835	-0.137529
O75817	POP7_HUMAN	POP7 RPP20	0.0745772	0.175246	0.0201974	0.0502171	0.0360608	0.281741	0.00415522	0.0557538	0.00686516	0.0482065	0.198881	0.0480993	0.0656594	0.171349	0.0197565	0.0467861	0.0342521	0.27501	0.00419627	0.0526676	0.00680986	0.0465092	0.223536	0.0534684	-0.119577	-0.022239	-0.0218272	-0.0683233	-0.0501551	-0.0238881	0.009879	-0.0553543	-0.0080559	-0.0352095	0.123966	0.111625
O75821	EIF3G_HUMAN	EIF3G EIF3S4	0.0490908	0.225098	0.0196582	0.0578758	0.0313463	0.200726	0.00444049	0.0431178	0.00740805	0.0460703	0.234107	0.0810615	0.0463749	0.208428	0.0192976	0.0530423	0.0318005	0.202012	0.0044989	0.0414736	0.00729175	0.0430339	0.261665	0.081082	-0.0553236	-0.0740545	-0.0183433	-0.0835159	0.0144888	0.00640552	0.0131536	-0.0381341	-0.0156993	-0.0659076	0.117714	0.000252917
O75822	EIF3J_HUMAN	EIF3J EIF3S1 PRO0391	0.0582276	0.203211	0.0212875	0.0530397	0.0312675	0.244441	0.00471741	0.0462363	0.00734508	0.0525927	0.215048	0.0625869	0.0512101	0.198396	0.0203998	0.0509957	0.0319447	0.229947	0.00491033	0.0446093	0.0073124	0.0482824	0.239066	0.0729267	-0.120518	-0.0236915	-0.0416987	-0.0385366	0.0216579	-0.0592973	0.0408963	-0.0351891	-0.00444825	-0.0819561	0.111688	0.165207
O75828	CBR3_HUMAN	CBR3	0.066242	0.170436	0.0198107	0.0330805	0.024999	0.322965	0.00354014	0.0332807	0.00569859	0.038705	0.219682	0.0615593	0.0592314	0.160921	0.0181573	0.0286657	0.0233817	0.321543	0.00390166	0.0359939	0.00535011	0.0324019	0.240721	0.0697311	-0.105832	-0.0558293	-0.0834598	-0.133455	-0.064695	-0.00440287	0.102119	0.0815255	-0.0611525	-0.16285	0.0957672	0.132747
O75832	PSD10_HUMAN	PSMD10	0.045726	0.231922	0.0174212	0.0600871	0.0495992	0.173157	0.00690393	0.0412726	0.00781882	0.0562655	0.233386	0.0764418	0.0434992	0.21572	0.0180428	0.056352	0.0411114	0.179541	0.00545131	0.0398323	0.00751208	0.0492032	0.258701	0.085034	-0.0486987	-0.0698572	0.0356831	-0.0621614	-0.171129	0.0368694	-0.210404	-0.0348967	-0.0392303	-0.125519	0.108469	0.112401
O75840	KLF7_HUMAN	KLF7 UKLF	0.0424693	0.238767	0.0167454	0.0945533	0.0306505	0.13763	0.00445965	0.0447779	0.0071863	0.0353358	0.237778	0.109647	0.0402137	0.228679	0.0166416	0.080449	0.0348847	0.138904	0.00509798	0.0419466	0.00783795	0.0307294	0.265286	0.109331	-0.0531126	-0.0422535	-0.00619711	-0.149167	0.138144	0.00925457	0.143136	-0.0632297	0.0906792	-0.130359	0.115689	-0.00288282
O75874	IDHC_HUMAN	IDH1 PICD	0.0524377	0.223363	0.0392257	0.0807993	0.0387859	0.16652	0.00740625	0.0334447	0.00790429	0.0505781	0.203791	0.0957449	0.0490698	0.224551	0.0334086	0.0763527	0.037782	0.160915	0.00709774	0.0317635	0.00810776	0.0403998	0.224975	0.105577	-0.0642269	0.00532079	-0.148299	-0.0550334	-0.0258841	-0.0336594	-0.0416549	-0.0502684	0.0257416	-0.201239	0.103954	0.102687
O75879	GATB_HUMAN	GATB PET112 PET112L HSPC199	0.00318961	0.00601977	0.000676334	0.0011682	0.00102069	0.00517529	0.00222559	0.969732	0.000575617	0.00110248	0.00551115	0.0036034	0.00487534	0.0113809	0.00113071	0.00188716	0.00178646	0.009616	0.0029878	0.946544	0.000880968	0.00183362	0.0111791	0.0058982	0.528507	0.890582	0.671819	0.615443	0.75025	0.85806	0.342472	-0.0239119	0.530477	0.663175	1.02845	0.636843
O75886	STAM2_HUMAN	STAM2 HBP	0.0458513	0.264907	0.0189144	0.0815428	0.0711627	0.09971	0.00472429	0.020761	0.0140301	0.0309808	0.174314	0.173102	0.0445317	0.242709	0.0184647	0.0762277	0.0785318	0.102728	0.00501911	0.0209554	0.0132418	0.0355938	0.187514	0.174483	-0.0287811	-0.0837985	-0.0237742	-0.0651815	0.103552	0.0302652	0.0624042	0.00936193	-0.0561858	0.148898	0.0757298	0.00798288
O75891	AL1L1_HUMAN	ALDH1L1 FTHFD	0.0512983	0.199549	0.0171808	0.0477249	0.0766019	0.178926	0.0131617	0.0563782	0.00825145	0.0653634	0.221732	0.0638324	0.0446316	0.198989	0.0170791	0.0485787	0.0516188	0.191945	0.00878745	0.0495805	0.00750118	0.0633698	0.247684	0.0702352	-0.12996	-0.00280497	-0.00591938	0.0178901	-0.326142	0.072761	-0.332345	-0.120572	-0.0909264	-0.0305	0.11704	0.100307
O75897	ST1C4_HUMAN	SULT1C4 SULT1C2	0.0407667	0.251608	0.0178179	0.0638438	0.0325068	0.132608	0.00442284	0.0293336	0.00793708	0.0353302	0.268929	0.114897	0.039485	0.234626	0.0178029	0.0579788	0.0330877	0.136181	0.00452386	0.0298079	0.00787673	0.0334584	0.288131	0.117041	-0.0314388	-0.0674913	-0.000846991	-0.0918652	0.017868	0.0269405	0.0228416	0.0161721	-0.00760313	-0.0529803	0.0714018	0.0186648
O75901	RASF9_HUMAN	RASSF9 PAMCI PCIP1	0.044073	0.270801	0.0319628	0.0516738	0.014422	0.148346	0.00331327	0.0155346	0.00645125	0.0492813	0.250099	0.114042	0.0432516	0.245188	0.0299953	0.0490715	0.0174965	0.148176	0.00351495	0.0174133	0.00658106	0.0475377	0.258071	0.133703	-0.018639	-0.0945809	-0.061557	-0.0503592	0.213185	-0.00114971	0.0608716	0.120939	0.0201216	-0.0353823	0.0318777	0.172399
O75908	SOAT2_HUMAN	SOAT2 ACACT2 ACAT2	0.0276597	0.0161603	0.00576317	0.112259	0.723865	0.0277706	0.00349803	0.0072479	0.00399828	0.0108334	0.0177037	0.0432415	0.0387111	0.0192981	0.00792085	0.116983	0.668807	0.0388245	0.00524406	0.00907528	0.00444648	0.013159	0.0284136	0.0491173	0.399548	0.19417	0.374391	0.0420827	-0.0760611	0.398043	0.49915	0.252127	0.112098	0.214674	0.604958	0.135882
O75912	DGKI_HUMAN	DGKI	0.0407667	0.251608	0.0178179	0.0638438	0.0325068	0.132608	0.00442284	0.0293336	0.00793708	0.0353302	0.268929	0.114897	0.039485	0.234626	0.0178029	0.0579788	0.0330877	0.136181	0.00452386	0.0298079	0.00787673	0.0334584	0.288131	0.117041	-0.0314388	-0.0674913	-0.000846991	-0.0918652	0.017868	0.0269405	0.0228416	0.0161721	-0.00760313	-0.0529803	0.0714018	0.0186648
O75923	DYSF_HUMAN	DYSF FER1L1	0.0428488	0.252116	0.0180132	0.063667	0.032973	0.134317	0.00455281	0.0298044	0.00796776	0.0360978	0.263964	0.113678	0.0422114	0.230496	0.0179636	0.0571793	0.0349611	0.142317	0.00443613	0.0320881	0.00783899	0.036506	0.281963	0.11204	-0.0148755	-0.0857539	-0.00275417	-0.1019	0.060294	0.0595547	-0.0256277	0.076625	-0.0161618	0.0113074	0.0681896	-0.0144155
O75925	PIAS1_HUMAN	PIAS1 DDXBP1	0.0409598	0.220568	0.0172628	0.0549276	0.0240739	0.187822	0.00381066	0.0277117	0.00691942	0.0426553	0.306767	0.0665219	0.0389653	0.197129	0.0172877	0.047766	0.0217814	0.197943	0.0037548	0.0255861	0.00661995	0.0393021	0.340488	0.0633761	-0.0486943	-0.106267	0.00144548	-0.130383	-0.0952294	0.053889	-0.0146574	-0.0767028	-0.0432787	-0.078611	0.109924	-0.0472903
O75928	PIAS2_HUMAN	PIAS2 PIASX	0.0400297	0.207756	0.0184638	0.0522832	0.0173012	0.235754	0.00384036	0.0197637	0.00612516	0.0446997	0.297128	0.056855	0.0397041	0.195729	0.0167886	0.0657193	0.0217875	0.206366	0.00413794	0.0208536	0.00667682	0.040765	0.315899	0.0655734	-0.00813434	-0.057888	-0.0907279	0.256988	0.259308	-0.124657	0.0774875	0.055146	0.090064	-0.0880249	0.063173	0.153345
O75934	SPF27_HUMAN	BCAS2 DAM1	0.0486431	0.217188	0.0194661	0.0551211	0.0279132	0.211188	0.00418622	0.0387858	0.00688438	0.0482558	0.254864	0.067505	0.0467151	0.204732	0.0193562	0.0501677	0.0275643	0.212429	0.0041847	0.03852	0.00683491	0.046596	0.27283	0.0700698	-0.039635	-0.05735	-0.00564694	-0.0898649	-0.0125002	0.00587968	-0.000361703	-0.00685222	-0.00718614	-0.0343949	0.0704928	0.0379933
O75935	DCTN3_HUMAN	DCTN3 DCTN22	0.0818461	0.327751	0.0214628	0.0477476	0.0123836	0.108259	0.00374356	0.0211399	0.00705502	0.121648	0.205937	0.0410261	0.0567006	0.292309	0.019872	0.0505522	0.014543	0.125521	0.00438808	0.0323169	0.00677615	0.0995049	0.239434	0.0580824	-0.307229	-0.108136	-0.0741194	0.0587387	0.174373	0.15945	0.172167	0.528716	-0.0395278	-0.182028	0.162655	0.415743
O75937	DNJC8_HUMAN	DNAJC8 SPF31 HSPC315 HSPC331	0.0672817	0.168032	0.0241666	0.0447103	0.0442334	0.29971	0.00406499	0.0488251	0.00693903	0.044978	0.197145	0.0499144	0.0539815	0.178944	0.0218567	0.0489708	0.0530787	0.239821	0.00422792	0.0485791	0.00714169	0.0446368	0.22865	0.0701122	-0.19768	0.0649413	-0.0955844	0.0952914	0.199969	-0.199823	0.0400822	-0.00503965	0.0292057	-0.00758625	0.159807	0.404647
O75943	RAD17_HUMAN	RAD17 R24L	0.0388356	0.0884747	0.0132628	0.213466	0.00797886	0.150165	0.00303896	0.00638093	0.00462638	0.0320414	0.405532	0.0361971	0.0345809	0.116775	0.0173905	0.0882693	0.0105972	0.163788	0.00316177	0.0103354	0.00498419	0.0349699	0.46197	0.0531778	-0.109556	0.319865	0.311227	-0.586496	0.328166	0.0907183	0.0404132	0.619727	0.0773409	0.0913988	0.139172	0.46912
O75947	ATP5H_HUMAN	ATP5PD ATP5H My032	0.0456308	0.184022	0.0162872	0.0461561	0.0505551	0.107216	0.00535532	0.262943	0.00768572	0.0256265	0.171106	0.0774158	0.0456987	0.199845	0.0176795	0.0481972	0.0473936	0.130159	0.00526465	0.162625	0.00786647	0.029522	0.21976	0.0859899	0.00148783	0.0859801	0.0854828	0.0442209	-0.0625359	0.21399	-0.0169309	-0.381521	0.0235176	0.152012	0.284348	0.110754
O75952	CABYR_HUMAN	CABYR CBP86 FSP2	0.0407667	0.251608	0.0178179	0.0638438	0.0325068	0.132608	0.00442284	0.0293336	0.00793708	0.0353302	0.268929	0.114897	0.039485	0.234626	0.0178029	0.0579788	0.0330877	0.136181	0.00452386	0.0298079	0.00787673	0.0334584	0.288131	0.117041	-0.0314388	-0.0674913	-0.000846991	-0.0918652	0.017868	0.0269405	0.0228416	0.0161721	-0.00760313	-0.0529803	0.0714018	0.0186648
O75953	DNJB5_HUMAN	DNAJB5 HSC40	0.0392852	0.197079	0.0137781	0.0351113	0.0126768	0.0434014	0.00335671	0.00645623	0.0059385	0.0138348	0.0472317	0.58185	0.0496934	0.236017	0.0186472	0.0367281	0.0173774	0.0694863	0.00425033	0.00956898	0.00793024	0.0178602	0.0903046	0.442137	0.264938	0.197574	0.353398	0.0460464	0.370803	0.601013	0.266219	0.482132	0.335395	0.290962	0.911948	-0.240119
O75954	TSN9_HUMAN	TSPAN9 NET5	0.050035	0.219191	0.0251006	0.0741084	0.0532742	0.151897	0.00453684	0.02982	0.0101047	0.0329872	0.24782	0.101125	0.0418771	0.226212	0.0215131	0.064694	0.0369949	0.146244	0.00466382	0.0285211	0.00857716	0.032909	0.276228	0.111566	-0.163043	0.0320307	-0.142927	-0.127036	-0.305577	-0.0372105	0.0279868	-0.0435584	-0.151168	-0.00237167	0.114628	0.103248
O75955	FLOT1_HUMAN	FLOT1	0.0486585	0.226175	0.0254193	0.076964	0.042792	0.146684	0.00460415	0.0353472	0.0103399	0.0447814	0.206943	0.131292	0.0458527	0.211598	0.0238558	0.06768	0.0467091	0.15019	0.00645492	0.039135	0.00953387	0.0432528	0.226049	0.129689	-0.0576627	-0.0644515	-0.0615078	-0.120628	0.0915378	0.0239062	0.401979	0.107158	-0.0779527	-0.0341353	0.0923244	-0.012209
O75964	ATP5L_HUMAN	ATP5MG ATP5L	0.051895	0.162713	0.0253776	0.0653557	0.0500614	0.108386	0.00578436	0.276415	0.00915724	0.0328634	0.11616	0.095832	0.0503316	0.184239	0.0232451	0.0587089	0.0423917	0.144831	0.00536822	0.150539	0.00828803	0.0490544	0.184423	0.0985804	-0.0301263	0.132301	-0.0840294	-0.101701	-0.153206	0.336247	-0.0719437	-0.455388	-0.0949209	0.492672	0.587661	0.0286801
O75969	AKAP3_HUMAN	AKAP3 AKAP110 SOB1	0.0469124	0.196188	0.0159029	0.0623124	0.0214372	0.057672	0.00437322	0.0116535	0.00985088	0.0350854	0.166818	0.371794	0.0286675	0.200455	0.0131377	0.0434147	0.0169988	0.0624735	0.00493803	0.00928538	0.00658586	0.0232624	0.396175	0.194607	-0.388914	0.0217472	-0.173879	-0.303274	-0.207043	0.0832558	0.129152	-0.20321	-0.331444	-0.336979	1.37489	-0.476574
O75971	SNPC5_HUMAN	SNAPC5 SNAP19	0.0352898	0.213027	0.01527	0.0482563	0.0238394	0.143821	0.00385981	0.0183701	0.00647446	0.0285555	0.388714	0.0745236	0.0362041	0.204134	0.0158641	0.0505896	0.0261529	0.1601	0.00401892	0.0218309	0.00677724	0.0294295	0.356159	0.0887401	0.0259078	-0.041747	0.0389078	0.048353	0.0970449	0.113192	0.0412247	0.188397	0.0467649	0.0306085	-0.08375	0.190766
O76021	RL1D1_HUMAN	RSL1D1 CATX11 CSIG PBK1 L12	0.0504779	0.212835	0.0194935	0.0557451	0.0308478	0.213695	0.00429575	0.045101	0.00708124	0.0467812	0.242662	0.0709848	0.0475128	0.203839	0.0191155	0.0525191	0.0315205	0.209227	0.0043196	0.0431824	0.00715268	0.0431419	0.261025	0.077445	-0.0587417	-0.0422688	-0.0193934	-0.0578705	0.0218065	-0.0209058	0.00555327	-0.0425414	0.0100898	-0.0777952	0.0756724	0.0910078
O76027	ANXA9_HUMAN	ANXA9 ANX31	0.0325304	0.152951	0.0119707	0.0505549	0.0145111	0.0898477	0.0039464	0.0260791	0.00516936	0.0237233	0.549246	0.03947	0.0290939	0.132114	0.0116291	0.0383362	0.0133546	0.0906919	0.00396482	0.023753	0.00510723	0.0206266	0.595273	0.0360552	-0.10564	-0.13623	-0.0285334	-0.241691	-0.0796986	0.00939596	0.00466712	-0.0891932	-0.0120182	-0.130532	0.0838	-0.0865174
O76031	CLPX_HUMAN	CLPX	0.0431423	0.170923	0.0139308	0.0365975	0.0300143	0.117802	0.0052135	0.307092	0.00669278	0.0262622	0.178215	0.0641152	0.041558	0.163226	0.0143815	0.0346838	0.0301922	0.117751	0.0052951	0.293772	0.00682633	0.0248842	0.193919	0.0735105	-0.0367222	-0.045032	0.032353	-0.0522907	0.00592745	-0.000429878	0.0156523	-0.0433736	0.0199541	-0.05247	0.0881193	0.146538
O76039	CDKL5_HUMAN	CDKL5 STK9	0.0657258	0.203289	0.0604068	0.117976	0.0293135	0.124005	0.00425922	0.0233415	0.00818589	0.0343687	0.159199	0.16993	0.0579385	0.220465	0.0644222	0.0879842	0.0299796	0.129693	0.00413708	0.0227982	0.00789184	0.031597	0.183598	0.159496	-0.118481	0.084487	0.0664719	-0.25422	0.0227258	0.0458692	-0.0286765	-0.0232767	-0.0359207	-0.0806462	0.153262	-0.0613996
O76050	NEUL1_HUMAN	NEURL1 NEURL NEURL1A RNF67	0.0438739	0.228577	0.0213995	0.0660801	0.0361769	0.114091	0.00557006	0.0222929	0.00952646	0.0292269	0.22802	0.195166	0.0444018	0.207617	0.0285277	0.0593392	0.0327085	0.1564	0.00431306	0.0227214	0.00915773	0.0309767	0.247167	0.156671	0.0120327	-0.0916977	0.333099	-0.102012	-0.0958718	0.370831	-0.22567	0.0192189	-0.0387058	0.0598686	0.0839718	-0.197243
O76054	S14L2_HUMAN	SEC14L2 C22orf6 KIAA1186 KIAA1658	0.0407667	0.251608	0.0178179	0.0638438	0.0325068	0.132608	0.00442284	0.0293336	0.00793708	0.0353302	0.268929	0.114897	0.039485	0.234626	0.0178029	0.0579788	0.0330877	0.136181	0.00452386	0.0298079	0.00787673	0.0334584	0.288131	0.117041	-0.0314388	-0.0674913	-0.000846991	-0.0918652	0.017868	0.0269405	0.0228416	0.0161721	-0.00760313	-0.0529803	0.0714018	0.0186648
O76061	STC2_HUMAN	STC2	0.0428967	0.238211	0.0200096	0.0623952	0.0326993	0.135791	0.0045108	0.0568646	0.00811985	0.0338568	0.268172	0.0964723	0.0510484	0.222981	0.0257498	0.059077	0.0357953	0.123505	0.00484347	0.0577462	0.0128919	0.0274252	0.191831	0.187105	0.19003	-0.0639351	0.286869	-0.053179	0.0946797	-0.0904813	0.0737509	0.0155031	0.587696	-0.189966	-0.28467	0.939472
O76062	ERG24_HUMAN	TM7SF2 ANG1	0.0525629	0.169759	0.0209063	0.038834	0.0197248	0.315853	0.00312664	0.0254677	0.00544643	0.0368587	0.26289	0.0485706	0.0577651	0.153325	0.0239277	0.0352503	0.0214111	0.316918	0.00306091	0.0261077	0.00543806	0.0369646	0.272821	0.0470107	0.0989719	-0.0968081	0.144524	-0.0922824	0.0854873	0.00337193	-0.0210219	0.0251323	-0.00153829	0.00287435	0.0377752	-0.0321157
O76064	RNF8_HUMAN	RNF8 KIAA0646	0.0435238	0.221419	0.0189918	0.049701	0.0225886	0.224888	0.00372907	0.0225195	0.0077468	0.0550633	0.270823	0.0590066	0.0420877	0.215188	0.0186422	0.0451619	0.0218502	0.208532	0.00378667	0.0295408	0.00731585	0.0511513	0.292992	0.0637503	-0.032996	-0.0281388	-0.0184051	-0.0913278	-0.0326878	-0.0727286	0.0154474	0.311788	-0.0556291	-0.0710458	0.0818605	0.0803933
O76075	DFFB_HUMAN	DFFB CAD DFF2 DFF40	0.0617914	0.176127	0.024278	0.0444334	0.0229856	0.325552	0.00387376	0.0319118	0.0069111	0.0577464	0.189646	0.0547435	0.0547297	0.196603	0.02014	0.044373	0.0311009	0.240775	0.00491816	0.0702605	0.00685516	0.0511229	0.218015	0.0611063	-0.114283	0.116258	-0.170442	-0.00135731	0.353064	-0.260409	0.269607	1.20171	-0.00809334	-0.1147	0.149586	0.116231
O76076	CCN5_HUMAN	CCN5 CT58 CTGFL WISP2 UNQ228/PRO261	0.0407667	0.251608	0.0178179	0.0638438	0.0325068	0.132608	0.00442284	0.0293336	0.00793708	0.0353302	0.268929	0.114897	0.039485	0.234626	0.0178029	0.0579788	0.0330877	0.136181	0.00452386	0.0298079	0.00787673	0.0334584	0.288131	0.117041	-0.0314388	-0.0674913	-0.000846991	-0.0918652	0.017868	0.0269405	0.0228416	0.0161721	-0.00760313	-0.0529803	0.0714018	0.0186648
O76083	PDE9A_HUMAN	PDE9A	0.0398308	0.244088	0.0143598	0.0648593	0.0258264	0.100209	0.01469	0.0210396	0.0071944	0.0353902	0.245941	0.186572	0.0382058	0.222077	0.0146324	0.0594824	0.0259503	0.104639	0.0168837	0.0295334	0.00723056	0.0267096	0.268927	0.185729	-0.0407957	-0.0901768	0.0189842	-0.0829011	0.00479652	0.0442115	0.149328	0.403704	0.00502617	-0.245281	0.0934618	-0.00451904
O76093	FGF18_HUMAN	FGF18 UNQ420/PRO856	0.0407667	0.251608	0.0178179	0.0638438	0.0325068	0.132608	0.00442284	0.0293336	0.00793708	0.0353302	0.268929	0.114897	0.039485	0.234626	0.0178029	0.0579788	0.0330877	0.136181	0.00452386	0.0298079	0.00787673	0.0334584	0.288131	0.117041	-0.0314388	-0.0674913	-0.000846991	-0.0918652	0.017868	0.0269405	0.0228416	0.0161721	-0.00760313	-0.0529803	0.0714018	0.0186648
O76094	SRP72_HUMAN	SRP72	0.0505123	0.213531	0.0192863	0.0565425	0.0316886	0.212245	0.00432079	0.046503	0.00719772	0.0477367	0.238574	0.0718617	0.0473315	0.204684	0.0192582	0.0532029	0.0320298	0.20683	0.00434984	0.0435159	0.00722091	0.0442485	0.258808	0.0785204	-0.0629704	-0.0414337	-0.00145969	-0.0590643	0.0107694	-0.0255137	0.00672312	-0.0642342	0.0032228	-0.0730703	0.0848123	0.0926609
O76096	CYTF_HUMAN	CST7	0.0407667	0.251608	0.0178179	0.0638438	0.0325068	0.132608	0.00442284	0.0293336	0.00793708	0.0353302	0.268929	0.114897	0.039485	0.234626	0.0178029	0.0579788	0.0330877	0.136181	0.00452386	0.0298079	0.00787673	0.0334584	0.288131	0.117041	-0.0314388	-0.0674913	-0.000846991	-0.0918652	0.017868	0.0269405	0.0228416	0.0161721	-0.00760313	-0.0529803	0.0714018	0.0186648
O77932	DXO_HUMAN	DXO DOM3L DOM3Z NG6	0.0810229	0.17909	0.015252	0.0335642	0.0133993	0.285786	0.00299944	0.0222295	0.00505973	0.0834417	0.241664	0.0364909	0.0683739	0.181256	0.0142614	0.0292697	0.0126799	0.292376	0.0030749	0.019743	0.00490797	0.0705108	0.259368	0.0441783	-0.156116	0.0120918	-0.0649468	-0.127949	-0.0536836	0.0230596	0.0251607	-0.111854	-0.0299925	-0.154969	0.0732593	0.210663
O94759	TRPM2_HUMAN	TRPM2 EREG1 KNP3 LTRPC2 TRPC7	0.0756377	0.219885	0.059996	0.0814428	0.0289304	0.128771	0.00456953	0.024679	0.0104266	0.0414172	0.171024	0.153219	0.0540117	0.215782	0.0446323	0.0635754	0.0312297	0.14554	0.00439425	0.0309861	0.00931976	0.0410219	0.22931	0.130197	-0.285916	-0.0186638	-0.256079	-0.219387	0.0794788	0.130223	-0.0383594	0.255567	-0.106154	-0.00954268	0.340802	-0.150257
O94762	RECQ5_HUMAN	RECQL5 RECQ5	0.0536551	0.193089	0.0173181	0.0460039	0.0172837	0.242456	0.00347659	0.0269675	0.00580934	0.0730568	0.274398	0.0464861	0.0464154	0.189286	0.0177689	0.0459284	0.020243	0.228159	0.00374065	0.0289343	0.00614602	0.0640474	0.293575	0.055756	-0.13493	-0.0196972	0.0260327	-0.00164133	0.171217	-0.0589648	0.0759545	0.0729349	0.0579539	-0.12332	0.0698864	0.199413
O94763	RMP_HUMAN	URI1 C19orf2 NNX3 PPP1R19 RMP URI	0.0471627	0.223075	0.0198889	0.0615707	0.0245923	0.184183	0.00424966	0.0332007	0.00762072	0.0590861	0.256537	0.078833	0.0453627	0.206982	0.0194924	0.0546266	0.024609	0.193132	0.00440472	0.0347196	0.0073172	0.0583687	0.274692	0.0762931	-0.0381658	-0.0721418	-0.0199377	-0.112783	0.000678099	0.0485868	0.0364869	0.0457473	-0.0398282	-0.0121428	0.0707699	-0.0322189
O94766	B3GA3_HUMAN	B3GAT3	0.0783924	0.153414	0.0214593	0.0946146	0.266032	0.083173	0.00519737	0.0272221	0.0129346	0.0272776	0.116601	0.113682	0.0497688	0.207488	0.0197419	0.070247	0.0506475	0.140439	0.00472504	0.0391271	0.00885553	0.0280799	0.264052	0.116828	-0.365133	0.35247	-0.0800281	-0.257546	-0.809619	0.688517	-0.0908784	0.437327	-0.31536	0.0294147	1.26458	0.0276742
O94768	ST17B_HUMAN	STK17B DRAK2	0.0604205	0.0833224	0.0166963	0.0684188	0.494099	0.0618406	0.00451099	0.017885	0.0115446	0.0188129	0.061312	0.101137	0.0674206	0.115306	0.0199851	0.0711141	0.356127	0.0829175	0.00557625	0.025622	0.0121888	0.0231019	0.100567	0.120074	0.115857	0.383848	0.196978	0.0393948	-0.279241	0.340826	0.236149	0.432596	0.0558039	0.227978	0.640254	0.187248
O94779	CNTN5_HUMAN	CNTN5	0.0407667	0.251608	0.0178179	0.0638438	0.0325068	0.132608	0.00442284	0.0293336	0.00793708	0.0353302	0.268929	0.114897	0.039485	0.234626	0.0178029	0.0579788	0.0330877	0.136181	0.00452386	0.0298079	0.00787673	0.0334584	0.288131	0.117041	-0.0314388	-0.0674913	-0.000846991	-0.0918652	0.017868	0.0269405	0.0228416	0.0161721	-0.00760313	-0.0529803	0.0714018	0.0186648
O94782	UBP1_HUMAN	USP1	0.0431739	0.202462	0.019899	0.054084	0.0197466	0.205999	0.00404895	0.0218912	0.00821982	0.0605686	0.249779	0.110129	0.0393408	0.20297	0.0191613	0.0483398	0.0194625	0.225196	0.00469797	0.0348302	0.00712038	0.0481485	0.253259	0.0974731	-0.088782	0.00251316	-0.0370691	-0.106208	-0.0143871	0.0931903	0.160294	0.591062	-0.133755	-0.205059	0.0139326	-0.114916
O94804	STK10_HUMAN	STK10 LOK	0.0487013	0.228937	0.0231063	0.0712949	0.0307393	0.18022	0.00425094	0.0386072	0.00856959	0.0533381	0.2122	0.100035	0.0455477	0.218492	0.0218307	0.065303	0.0321981	0.171612	0.00412227	0.0339661	0.0160878	0.052421	0.223324	0.115096	-0.0647542	-0.045625	-0.0552024	-0.0840436	0.0474585	-0.0477678	-0.0302697	-0.120215	0.877308	-0.0171945	0.0524192	0.150564
O94805	ACL6B_HUMAN	ACTL6B ACTL6 BAF53B	0.048943	0.15716	0.0145087	0.0400025	0.0109334	0.240314	0.00294101	0.0184291	0.00496105	0.176251	0.241959	0.0435974	0.04438	0.161838	0.0152836	0.0456694	0.0121687	0.251501	0.00344671	0.0221304	0.00521745	0.113516	0.274046	0.0508035	-0.0932313	0.0297677	0.0534137	0.141662	0.112985	0.0465494	0.171945	0.200841	0.0516827	-0.355942	0.132613	0.165288
O94806	KPCD3_HUMAN	PRKD3 EPK2 PRKCN	0.0518203	0.180108	0.0165782	0.117981	0.0232524	0.0954441	0.00499661	0.129902	0.00862574	0.0271458	0.267169	0.0769758	0.0437093	0.217613	0.0178941	0.0748997	0.0240722	0.115955	0.00432379	0.101036	0.00723618	0.0307568	0.293143	0.0693607	-0.156522	0.208234	0.0793769	-0.365156	0.035256	0.214895	-0.134655	-0.222215	-0.161095	0.133022	0.0972212	-0.0989279
O94811	TPPP_HUMAN	TPPP TPPP1	0.0562736	0.210061	0.0246147	0.0620019	0.0315116	0.116196	0.00455678	0.11516	0.0080476	0.0323711	0.238481	0.100725	0.0896935	0.206664	0.050779	0.0675908	0.0327743	0.118095	0.0042201	0.0433196	0.00803641	0.0326895	0.214711	0.131427	0.593883	-0.0161713	1.06295	0.0901396	0.0400709	0.0163402	-0.0738835	-0.623831	-0.00138984	0.00983626	-0.0996723	0.304814
O94812	BAIP3_HUMAN	BAIAP3 KIAA0734	0.0407667	0.251608	0.0178179	0.0638438	0.0325068	0.132608	0.00442284	0.0293336	0.00793708	0.0353302	0.268929	0.114897	0.039485	0.234626	0.0178029	0.0579788	0.0330877	0.136181	0.00452386	0.0298079	0.00787673	0.0334584	0.288131	0.117041	-0.0314388	-0.0674913	-0.000846991	-0.0918652	0.017868	0.0269405	0.0228416	0.0161721	-0.00760313	-0.0529803	0.0714018	0.0186648
O94823	AT10B_HUMAN	ATP10B ATPVB KIAA0715	0.0407667	0.251608	0.0178179	0.0638438	0.0325068	0.132608	0.00442284	0.0293336	0.00793708	0.0353302	0.268929	0.114897	0.039485	0.234626	0.0178029	0.0579788	0.0330877	0.136181	0.00452386	0.0298079	0.00787673	0.0334584	0.288131	0.117041	-0.0314388	-0.0674913	-0.000846991	-0.0918652	0.017868	0.0269405	0.0228416	0.0161721	-0.00760313	-0.0529803	0.0714018	0.0186648
O94826	TOM70_HUMAN	TOMM70 KIAA0719 TOM70 TOMM70A	0.0411171	0.178004	0.0141547	0.039914	0.0472071	0.085543	0.00574762	0.340776	0.00770863	0.0238136	0.147881	0.068132	0.033659	0.15523	0.0124748	0.0296425	0.0317229	0.0743333	0.00666442	0.431087	0.00687296	0.0201485	0.138168	0.0599968	-0.181388	-0.127945	-0.118678	-0.25734	-0.328006	-0.131041	0.159511	0.265015	-0.108407	-0.153905	-0.0656867	-0.119403
O94830	DDHD2_HUMAN	DDHD2 KIAA0725 SAMWD1	0.0396391	0.282776	0.0169536	0.0650416	0.0306442	0.122252	0.00436525	0.0275286	0.00755126	0.0325483	0.257987	0.112713	0.0388908	0.247519	0.0170491	0.06329	0.0325963	0.132047	0.00461272	0.0312106	0.00767661	0.0317911	0.278061	0.115256	-0.0188773	-0.12468	0.00563673	-0.0269314	0.0637015	0.0801176	0.0566903	0.133749	0.0165992	-0.0232655	0.0778101	0.0225588
O94851	MICA2_HUMAN	MICAL2 KIAA0750 MICAL2PV1 MICAL2PV2	0.0550815	0.20059	0.0246305	0.0647404	0.035967	0.23138	0.00382492	0.0352875	0.00783678	0.0500621	0.208778	0.0818211	0.0491894	0.195529	0.0224978	0.0597664	0.0486536	0.196689	0.00447969	0.0369905	0.00886156	0.0395944	0.244131	0.0936176	-0.106971	-0.0252325	-0.0865871	-0.0768295	0.352726	-0.149933	0.171184	0.0482624	0.130766	-0.209094	0.169336	0.144174
O94864	ST65G_HUMAN	SUPT7L KIAA0764	0.0447634	0.168596	0.0161883	0.0717685	0.0154408	0.235574	0.00332726	0.0200792	0.00543287	0.0761931	0.30662	0.0360168	0.0429481	0.169571	0.0166116	0.0632989	0.017254	0.227257	0.00348278	0.0215794	0.00559916	0.0662483	0.324273	0.0418768	-0.0405528	0.00578303	0.0261506	-0.118012	0.117428	-0.0353057	0.0467397	0.0747138	0.0306076	-0.130521	0.0575737	0.162701
O94868	FCSD2_HUMAN	FCHSD2 KIAA0769 SH3MD3	0.0627365	0.226225	0.0198426	0.12291	0.0401642	0.0770212	0.00512372	0.0175376	0.0115017	0.0342415	0.141842	0.240854	0.0547171	0.204833	0.0217233	0.111822	0.0393917	0.104776	0.00497207	0.026868	0.0122685	0.0567933	0.202106	0.15973	-0.127827	-0.0945647	0.0947782	-0.0902147	-0.0192342	0.360354	-0.029597	0.532029	0.0666666	0.658608	0.424868	-0.336818
O94874	UFL1_HUMAN	UFL1 KIAA0776 MAXER NLBP RCAD	0.0615857	0.195839	0.0195127	0.064492	0.0674554	0.235624	0.00429075	0.0481609	0.0090738	0.0393106	0.189313	0.0653418	0.0513876	0.193852	0.0188328	0.057976	0.0563996	0.221822	0.00445401	0.045018	0.00872858	0.0359532	0.224433	0.0811427	-0.165592	-0.0101461	-0.0348477	-0.101036	-0.163898	-0.058575	0.0380494	-0.0652583	-0.0380457	-0.0854065	0.185513	0.241818
O94905	ERLN2_HUMAN	ERLIN2 C8orf2 SPFH2 UNQ2441/PRO5003/PRO9924	0.0533528	0.212909	0.0191377	0.0933896	0.10839	0.108493	0.00549779	0.0501894	0.00977787	0.0412469	0.194137	0.10348	0.0497002	0.201755	0.0197024	0.0757197	0.108684	0.111409	0.00532917	0.052475	0.0100366	0.0364246	0.212769	0.115995	-0.0684618	-0.0523882	0.0295077	-0.189207	0.0027179	0.0268775	-0.0306702	0.0455396	0.026462	-0.116913	0.0959748	0.120946
O94906	PRP6_HUMAN	PRPF6 C20orf14	0.0493955	0.220393	0.0196845	0.0569548	0.0298592	0.201996	0.00425474	0.0397556	0.00723319	0.0478842	0.24524	0.07735	0.0464629	0.209462	0.0193578	0.0516707	0.029756	0.202261	0.00426893	0.0391645	0.00706072	0.0434697	0.268271	0.0787947	-0.0593691	-0.0495968	-0.0165988	-0.092778	-0.00345358	0.0013127	0.00333456	-0.0148691	-0.0238432	-0.0921921	0.0939142	0.0186767
O94907	DKK1_HUMAN	DKK1 UNQ492/PRO1008	0.0423054	0.247106	0.0180989	0.0635695	0.0361059	0.134247	0.00475488	0.0304019	0.00793419	0.0396428	0.261936	0.113898	0.0422061	0.226449	0.0178924	0.0552234	0.0381725	0.142653	0.00479181	0.0308756	0.00770397	0.0453047	0.274092	0.114636	-0.00234577	-0.0835966	-0.0114073	-0.131292	0.0572372	0.0626173	0.00776608	0.0155805	-0.0290168	0.142823	0.0464087	0.00647835
O94913	PCF11_HUMAN	PCF11 KIAA0824	0.0553485	0.195647	0.0215301	0.0558984	0.0359077	0.25726	0.0039728	0.0374826	0.00698839	0.0452403	0.227581	0.0571428	0.0509175	0.183008	0.0188235	0.0463428	0.023949	0.293062	0.00387982	0.0299149	0.00618796	0.0410985	0.251411	0.0514057	-0.0800562	-0.0646041	-0.125714	-0.170946	-0.33304	0.139168	-0.0234043	-0.201899	-0.114538	-0.0915517	0.104707	-0.1004
O94916	NFAT5_HUMAN	NFAT5 KIAA0827 TONEBP	0.0434809	0.221435	0.0199778	0.0605341	0.0254643	0.16435	0.00366359	0.0219103	0.0070184	0.0382089	0.303595	0.0903621	0.0408048	0.193418	0.0180168	0.0544721	0.0227987	0.178755	0.00364173	0.0209872	0.00653243	0.040625	0.339717	0.0802308	-0.0615464	-0.126524	-0.0981609	-0.100142	-0.104683	0.0876507	-0.00596501	-0.0421301	-0.0692431	0.0632366	0.118981	-0.112119
O94921	CDK14_HUMAN	CDK14 KIAA0834 PFTK1	0.0455587	0.179387	0.0189353	0.0778076	0.0248607	0.111083	0.00386675	0.0151712	0.0112685	0.0300454	0.203475	0.278541	0.0473684	0.164553	0.0209584	0.062125	0.0236243	0.180087	0.0039246	0.0242437	0.00814762	0.0335741	0.209285	0.22211	0.0397234	-0.0826964	0.106839	-0.201556	-0.0497328	0.621195	0.014963	0.598008	-0.276956	0.117447	0.0285551	-0.202597
O94925	GLSK_HUMAN	GLS GLS1 KIAA0838	0.0047832	0.0139799	0.00113919	0.002175	0.00243625	0.00886185	0.0028471	0.945485	0.00101475	0.00191396	0.0108728	0.00449145	0.00958806	0.0327869	0.00254379	0.00513812	0.00584307	0.0223578	0.00371418	0.868752	0.00190285	0.0044256	0.0294196	0.0135281	1.00453	1.34528	1.23297	1.36235	1.39838	1.52292	0.304549	-0.0811568	0.8752	1.31227	1.70581	2.01196
O94927	HAUS5_HUMAN	HAUS5 KIAA0841	0.0476881	0.26552	0.020017	0.0962489	0.0198204	0.115387	0.00447481	0.0274235	0.00758732	0.0972168	0.193986	0.104631	0.0445839	0.250107	0.0196637	0.0831074	0.0223639	0.126213	0.00453532	0.0290452	0.00750561	0.0825943	0.221429	0.108852	-0.0650925	-0.0580496	-0.0176491	-0.136537	0.128324	0.0938251	0.0135205	0.0591358	-0.0107691	-0.150411	0.141471	0.0403452
O94966	UBP19_HUMAN	USP19 KIAA0891 ZMYND9	0.049773	0.291808	0.0197374	0.0627886	0.0760455	0.124104	0.00511783	0.0381683	0.00833755	0.0420069	0.202083	0.08003	0.0479894	0.233388	0.0200672	0.071775	0.0658485	0.130602	0.00522221	0.0446894	0.00834362	0.0386195	0.233671	0.0997845	-0.0358343	-0.200202	0.0167116	0.143122	-0.13409	0.0523594	0.0203954	0.170851	0.000728462	-0.0806394	0.156314	0.246838
O94972	TRI37_HUMAN	TRIM37 KIAA0898 MUL POB1	0.0406975	0.239652	0.0169424	0.0740227	0.021471	0.142644	0.00412338	0.0205885	0.00681223	0.0687474	0.267747	0.0965519	0.0385485	0.230108	0.0170507	0.0688372	0.024314	0.134804	0.0043633	0.0230083	0.00673275	0.0573058	0.28479	0.110137	-0.0528048	-0.0398255	0.00638991	-0.0700524	0.13241	-0.054963	0.0581847	0.11753	-0.0116675	-0.166429	0.0636551	0.140707
O94979	SC31A_HUMAN	SEC31A KIAA0905 SEC31L1 HSPC275 HSPC334	0.0476311	0.2239	0.0198642	0.0831235	0.0428944	0.177511	0.00430636	0.0349171	0.00858156	0.0450493	0.223943	0.0882787	0.0465619	0.214344	0.0198665	0.0740311	0.0498033	0.175124	0.00440616	0.0333066	0.00855318	0.0428054	0.23724	0.0939581	-0.0224478	-0.0426791	0.000115468	-0.109383	0.16107	-0.0134478	0.0231746	-0.0461233	-0.00330759	-0.0498093	0.0593762	0.0643342
O94983	CMTA2_HUMAN	CAMTA2 KIAA0909	0.0397445	0.212578	0.0128764	0.0503404	0.0248076	0.123194	0.0039991	0.0206227	0.00604555	0.0315549	0.388925	0.0853114	0.0405069	0.206251	0.0160529	0.0391627	0.021116	0.15064	0.00350969	0.0183828	0.0053448	0.0367152	0.406438	0.0558792	0.0191835	-0.0297617	0.246693	-0.222043	-0.148811	0.222788	-0.122381	-0.108613	-0.115911	0.163534	0.045029	-0.344997
O94986	CE152_HUMAN	CEP152 KIAA0912	0.0477777	0.270465	0.0201208	0.0916492	0.0215676	0.12207	0.00404007	0.026241	0.00736515	0.0899465	0.199146	0.0996116	0.0463574	0.256041	0.019459	0.0840996	0.0229365	0.12743	0.00413367	0.0278483	0.00727375	0.0833776	0.218364	0.102679	-0.0297255	-0.053329	-0.0328901	-0.0823743	0.0634727	0.0439077	0.0231688	0.06125	-0.0124103	-0.0730302	0.0965052	0.0307905
O94992	HEXI1_HUMAN	HEXIM1 CLP1 EDG1 HIS1 MAQ1	0.0508243	0.21786	0.0153362	0.0587302	0.0300747	0.204196	0.00456279	0.0453335	0.00681545	0.0461237	0.245883	0.0742606	0.0486475	0.206081	0.0155082	0.0552948	0.0307153	0.20438	0.00457809	0.041442	0.00681345	0.0440505	0.264751	0.0777376	-0.0428293	-0.0540654	0.0112135	-0.0584947	0.021302	0.000902223	0.00335315	-0.0858411	-0.00029262	-0.0449482	0.0767371	0.046822
O94993	SOX30_HUMAN	SOX30	0.0610474	0.169123	0.0118961	0.0373873	0.0193458	0.135943	0.00451491	0.0157258	0.00997685	0.319743	0.177797	0.0374992	0.0573884	0.180065	0.0135758	0.0343147	0.0257859	0.190341	0.00527408	0.0166309	0.00668192	0.21109	0.216457	0.0423958	-0.0599369	0.0646955	0.141198	-0.0821831	0.332895	0.40015	0.168146	0.0575533	-0.330258	-0.339815	0.217439	0.13058
O95049	ZO3_HUMAN	TJP3 ZO3	0.0886859	0.261274	0.0270992	0.0653684	0.0212388	0.105634	0.00532289	0.0138825	0.00933641	0.137527	0.151308	0.113323	0.0925687	0.27579	0.0265247	0.0523187	0.0247933	0.0875318	0.00690847	0.0177511	0.0100436	0.171079	0.151496	0.0831946	0.0437811	0.0555585	-0.0212021	-0.199633	0.16736	-0.17137	0.297879	0.278668	0.0757468	0.24397	0.0012414	-0.265861
O95050	INMT_HUMAN	INMT	0.0448219	0.246904	0.0148518	0.0662463	0.0328877	0.138361	0.00435137	0.0282748	0.00705225	0.0381327	0.262516	0.1156	0.0434332	0.230349	0.0148462	0.060189	0.0334911	0.142156	0.004453	0.0287456	0.00700129	0.0361295	0.281393	0.117814	-0.0309815	-0.0670511	-0.000375395	-0.0914365	0.0183485	0.0274253	0.0233546	0.0166519	-0.0072261	-0.0525332	0.0719076	0.0191486
O95057	DIRA1_HUMAN	DIRAS1 GBTS1 RIG	0.0516599	0.460776	0.0126442	0.0487465	0.0367127	0.0354461	0.00432184	0.0286195	0.00584055	0.0127645	0.115687	0.186782	0.0500727	0.401028	0.0139677	0.0488486	0.0387282	0.0415599	0.00464328	0.0313451	0.00626034	0.0131087	0.143488	0.20695	-0.0307239	-0.129668	0.104679	0.00209622	0.0548993	0.172481	0.0743755	0.0952346	0.0718753	0.0269648	0.240313	0.107975
O95059	RPP14_HUMAN	RPP14	0.0904413	0.165388	0.0175901	0.0515405	0.0438449	0.306617	0.00398077	0.0433676	0.00697169	0.0431737	0.185881	0.0412029	0.0754603	0.159764	0.0173082	0.048126	0.0371394	0.297961	0.00400763	0.0450701	0.00662017	0.0415018	0.223018	0.0440233	-0.165643	-0.0340014	-0.0160248	-0.0662498	-0.152937	-0.0282336	0.0067484	0.039258	-0.0504204	-0.0387233	0.199788	0.0684493
O95067	CCNB2_HUMAN	CCNB2	0.047761	0.197833	0.0168985	0.0728778	0.0244537	0.195248	0.00454303	0.0221969	0.00612021	0.0922649	0.256464	0.0633384	0.0483342	0.184677	0.0169483	0.0661392	0.0285869	0.225039	0.00585427	0.0220882	0.00618971	0.0724637	0.244579	0.0791003	0.0120011	-0.0664995	0.00294641	-0.0924638	0.169021	0.152579	0.288627	-0.00489826	0.0113555	-0.214612	-0.0463429	0.248853
O95071	UBR5_HUMAN	UBR5 EDD EDD1 HYD KIAA0896	0.0481614	0.223157	0.0153198	0.0624361	0.0272004	0.201235	0.00423418	0.0337859	0.00641983	0.0568777	0.252871	0.0683015	0.0457774	0.209302	0.0150789	0.0591184	0.0310306	0.192673	0.00436926	0.0355098	0.00650584	0.0515088	0.272823	0.0763026	-0.0495015	-0.0620847	-0.0157238	-0.0531368	0.140812	-0.042548	0.0319017	0.051023	0.0133973	-0.0943943	0.0789023	0.117143
O95073	FSBP_HUMAN	FSBP	0.0425549	0.154173	0.0102181	0.0562761	0.011066	0.382373	0.00220907	0.0248425	0.00468553	0.0452727	0.226354	0.0399754	0.0320745	0.11725	0.00832928	0.035977	0.0105473	0.415875	0.00209709	0.013696	0.00401986	0.0360814	0.265786	0.0582661	-0.246278	-0.239491	-0.184847	-0.360706	-0.0468753	0.0876165	-0.0506889	-0.448686	-0.142071	-0.203022	0.174208	0.45755
O95084	PRS23_HUMAN	PRSS23 ZSIG13 UNQ270/PRO307	0.0537026	0.244986	0.0512815	0.0650098	0.0459009	0.119342	0.00621649	0.0334866	0.00872993	0.0374932	0.231125	0.102725	0.048424	0.231787	0.0469028	0.0633508	0.0305795	0.120714	0.00414455	0.0260081	0.00700608	0.0355121	0.249637	0.135934	-0.0982928	-0.0538768	-0.0853865	-0.0255193	-0.333793	0.0114907	-0.333297	-0.223328	-0.197464	-0.0528407	0.0800958	0.323277
O95136	S1PR2_HUMAN	S1PR2 EDG5	0.0477954	0.0969645	0.0154645	0.050992	0.0277542	0.0372281	0.00275913	0.00921663	0.00567608	0.0114947	0.0633805	0.631274	0.047705	0.151978	0.0156376	0.0492843	0.030727	0.0548027	0.00359322	0.012712	0.00632235	0.0152103	0.119299	0.492729	-0.00189172	0.567359	0.0111948	-0.0334889	0.107114	0.47208	0.302303	0.379245	0.113858	0.323239	0.882264	-0.21947
O95139	NDUB6_HUMAN	NDUFB6	0.0295279	0.113277	0.00729335	0.0238361	0.0341617	0.0462098	0.0096905	0.60829	0.0064972	0.0115993	0.0761496	0.0334672	0.0320481	0.127258	0.00856909	0.0252292	0.0411853	0.055723	0.00972564	0.538303	0.00737353	0.0130473	0.0973699	0.044168	0.0853518	0.123416	0.174918	0.0584469	0.205596	0.20587	0.00362631	-0.115055	0.134878	0.124832	0.278666	0.319739
O95140	MFN2_HUMAN	MFN2 CPRP1 KIAA0214	0.0491307	0.206817	0.0138544	0.0765271	0.087339	0.0940972	0.0213829	0.175865	0.00975429	0.0354033	0.15658	0.0732485	0.0515169	0.208099	0.0154682	0.0770183	0.0797789	0.124432	0.0210629	0.103231	0.00925578	0.0382267	0.190979	0.0809312	0.0485686	0.00619514	0.116486	0.00641932	-0.0865609	0.322376	-0.0149635	-0.413009	-0.0511067	0.0797504	0.21969	0.104887
O95150	TNF15_HUMAN	TNFSF15 TL1 VEGI	0.0448219	0.246904	0.0148518	0.0662463	0.0328877	0.138361	0.00435137	0.0282748	0.00705225	0.0381327	0.262516	0.1156	0.0434332	0.230349	0.0148462	0.060189	0.0334911	0.142156	0.004453	0.0287456	0.00700129	0.0361295	0.281393	0.117814	-0.0309815	-0.0670511	-0.000375395	-0.0914365	0.0183485	0.0274253	0.0233546	0.0166519	-0.0072261	-0.0525332	0.0719076	0.0191486
O95153	RIMB1_HUMAN	TSPOAP1 BZRAP1 KIAA0612 RBP1 RIMBP1	0.041383	0.281886	0.0127908	0.0565082	0.0227217	0.127836	0.00347184	0.0219355	0.00818993	0.0461996	0.31194	0.0651373	0.0521649	0.228225	0.0139155	0.120413	0.0233004	0.106013	0.00458509	0.0233245	0.00764122	0.0465341	0.275567	0.0983155	0.260539	-0.190364	0.087932	1.1309	0.0254653	-0.17071	0.320654	0.0633232	-0.0669989	0.00723875	-0.116602	0.509358
O95154	ARK73_HUMAN	AKR7A3 AFAR2	0.0448219	0.246904	0.0148518	0.0662463	0.0328877	0.138361	0.00435137	0.0282748	0.00705225	0.0381327	0.262516	0.1156	0.0434332	0.230349	0.0148462	0.060189	0.0334911	0.142156	0.004453	0.0287456	0.00700129	0.0361295	0.281393	0.117814	-0.0309815	-0.0670511	-0.000375395	-0.0914365	0.0183485	0.0274253	0.0233546	0.0166519	-0.0072261	-0.0525332	0.0719076	0.0191486
O95159	ZFPL1_HUMAN	ZFPL1	0.0533027	0.220727	0.0178679	0.0869117	0.140105	0.0468682	0.0276739	0.0243185	0.0103391	0.020799	0.133085	0.218003	0.0525513	0.22357	0.0170692	0.0737432	0.115851	0.053419	0.0313891	0.0424351	0.0101762	0.0218918	0.186296	0.171607	-0.014097	0.0128829	-0.0446988	-0.151516	-0.173111	0.139771	0.134249	0.744971	-0.015757	0.0525366	0.399836	-0.212821
O95163	ELP1_HUMAN	ELP1 IKAP IKBKAP	0.0487376	0.250728	0.0166803	0.0660978	0.034205	0.183944	0.00472207	0.0370306	0.00715022	0.0463944	0.217945	0.0863642	0.0464605	0.235042	0.0158255	0.0602052	0.0341838	0.187493	0.00475347	0.0366444	0.00694377	0.044524	0.247388	0.080536	-0.046721	-0.062561	-0.0512473	-0.0891494	-0.000619351	0.0192927	0.00664939	-0.010428	-0.0288723	-0.0403164	0.135091	-0.067484
O95167	NDUA3_HUMAN	NDUFA3	0.0308445	0.152565	0.00740803	0.0230575	0.0333755	0.047057	0.00857102	0.52942	0.00646682	0.0126018	0.116623	0.0320101	0.0305293	0.130614	0.00775473	0.0217086	0.0375373	0.0498049	0.00935412	0.538995	0.00746062	0.0120719	0.115419	0.0387503	-0.0102199	-0.143882	0.0468005	-0.0585016	0.124695	0.0583955	0.0913663	0.0180869	0.153676	-0.0420502	-0.0103212	0.210564
O95168	NDUB4_HUMAN	NDUFB4	0.0344271	0.137298	0.00882818	0.0286976	0.0457507	0.055976	0.00955934	0.520317	0.0081457	0.0148306	0.0937356	0.0424339	0.0351709	0.140923	0.00961636	0.0287651	0.047195	0.0671805	0.00962783	0.470705	0.00858599	0.0157537	0.115702	0.0507742	0.0216053	0.0263977	0.0892793	0.00235358	0.0315697	0.200167	0.00716472	-0.095349	0.0540519	0.0622467	0.234348	0.196548
O95169	NDUB8_HUMAN	NDUFB8	0.0373293	0.142097	0.00955497	0.033405	0.0510679	0.0513201	0.00933907	0.484679	0.00895439	0.0140681	0.0929476	0.0652371	0.0391816	0.152959	0.0113878	0.0375672	0.0586346	0.0626258	0.00940384	0.39225	0.00878087	0.0167136	0.118062	0.0924342	0.0496188	0.0764412	0.191824	0.124597	0.14817	0.220298	0.00693604	-0.190703	-0.019378	0.188052	0.270197	0.416897
O95182	NDUA7_HUMAN	NDUFA7	0.0292151	0.107537	0.0071406	0.0220623	0.0363302	0.0455882	0.0103175	0.622562	0.0066648	0.0114117	0.0683537	0.0328177	0.0346263	0.141122	0.00957052	0.0295385	0.0457514	0.0699262	0.0101345	0.468338	0.00773491	0.015691	0.114696	0.0528709	0.185219	0.312315	0.340296	0.338873	0.25932	0.533866	-0.0177388	-0.247725	0.160562	0.374995	0.677982	0.611046
O95185	UNC5C_HUMAN	UNC5C UNC5H3	0.0915686	0.158742	0.0150576	0.0482288	0.0299308	0.329126	0.00412504	0.045376	0.00617322	0.0394953	0.189356	0.0428212	0.0512389	0.209466	0.0145759	0.0566441	0.0337981	0.197699	0.00433941	0.0319885	0.00672378	0.0365839	0.260136	0.0968065	-0.440431	0.319541	-0.0319953	0.174486	0.129209	-0.399322	0.0519682	-0.295035	0.0891852	-0.0737164	0.373796	1.26071
O95196	CSPG5_HUMAN	CSPG5 CALEB NGC	0.0448932	0.248691	0.0147692	0.0666752	0.0396731	0.129859	0.00443312	0.0278697	0.00715232	0.0359165	0.263159	0.116908	0.0443379	0.234084	0.014654	0.0619864	0.0605739	0.111543	0.00481797	0.0263262	0.00758085	0.0290293	0.276033	0.129034	-0.0123701	-0.0587378	-0.00780202	-0.0703225	0.526826	-0.141052	0.0868134	-0.0553844	0.0599147	-0.191755	0.0489196	0.103729
O95197	RTN3_HUMAN	RTN3 ASYIP NSPL2	0.038133	0.0527055	0.00791825	0.0201448	0.657018	0.0269363	0.00999005	0.00680658	0.00807589	0.00913045	0.0267014	0.13644	0.0419016	0.178024	0.0119814	0.0351579	0.265061	0.0627402	0.00611909	0.0102553	0.00895066	0.0146305	0.182158	0.18302	0.0988277	2.37772	0.51314	0.74526	-0.596569	1.32921	-0.387481	0.506678	0.108319	0.602386	5.82203	0.341394
O95198	KLHL2_HUMAN	KLHL2	0.0520316	0.327468	0.0157513	0.0665873	0.0239607	0.14685	0.00453989	0.0224188	0.00691786	0.0653679	0.211224	0.0568825	0.0471044	0.271835	0.0158067	0.0629987	0.0266182	0.171639	0.00454184	0.0254235	0.00719806	0.0604413	0.239856	0.0665371	-0.0946977	-0.16989	0.00351486	-0.0538932	0.11091	0.168807	0.000429061	0.134024	0.0405043	-0.0753676	0.135555	0.169728
O95202	LETM1_HUMAN	LETM1	0.0471259	0.180899	0.0123522	0.0427179	0.0466008	0.117582	0.00931245	0.31573	0.00762558	0.0285372	0.134923	0.0565939	0.0415481	0.14613	0.0109004	0.0322336	0.035478	0.106961	0.00919385	0.406823	0.00703869	0.0241855	0.13001	0.049498	-0.11836	-0.192199	-0.117536	-0.24543	-0.238683	-0.0903264	-0.0127354	0.288515	-0.0769625	-0.152493	-0.0364181	-0.125382
O95210	STBD1_HUMAN	STBD1 GENX-3414	0.0473588	0.226676	0.0181722	0.0671629	0.0464441	0.167712	0.00404497	0.0376584	0.00700485	0.034697	0.242389	0.100679	0.0494019	0.197971	0.0265826	0.0546886	0.0304178	0.201499	0.00353703	0.0362215	0.00689429	0.0505415	0.241429	0.100815	0.0431415	-0.126636	0.462822	-0.185732	-0.345065	0.201462	-0.125573	-0.0381562	-0.0157844	0.456653	-0.00396254	0.00135234
O95218	ZRAB2_HUMAN	ZRANB2 ZIS ZNF265	0.0512401	0.218388	0.0158788	0.0598951	0.0293648	0.209234	0.00434246	0.0366041	0.0064496	0.0477189	0.247175	0.0737098	0.0485219	0.20971	0.0157053	0.0556734	0.0297847	0.205796	0.00438093	0.0366413	0.00648572	0.0449099	0.264544	0.0778469	-0.053048	-0.0397363	-0.0109293	-0.0704861	0.0142976	-0.0164287	0.00886042	0.00101641	0.00560012	-0.0588643	0.0702703	0.0561272
O95219	SNX4_HUMAN	SNX4	0.0479988	0.203503	0.0160839	0.126931	0.0381956	0.124451	0.00416967	0.024257	0.00944355	0.0635001	0.220252	0.121215	0.0488812	0.187271	0.0166846	0.14676	0.0421503	0.119695	0.00431268	0.0194121	0.00846098	0.0675702	0.205445	0.133357	0.0183839	-0.0797609	0.037344	0.156216	0.103539	-0.0382135	0.0342962	-0.199732	-0.104047	0.064096	-0.0672271	0.100169
O95229	ZWINT_HUMAN	ZWINT	0.0379821	0.312844	0.011354	0.058036	0.0160744	0.167002	0.00315586	0.0136491	0.00480952	0.0446502	0.293661	0.0367813	0.0384009	0.304422	0.0127981	0.0543027	0.0155894	0.15706	0.00322145	0.0154816	0.00498755	0.0527289	0.298393	0.0426144	0.0110243	-0.0269216	0.127189	-0.0643272	-0.0301697	-0.059531	0.020786	0.134263	0.0370168	0.180934	0.016112	0.158588
O95232	LC7L3_HUMAN	LUC7L3 CREAP1 CROP O48	0.0512308	0.216557	0.0161468	0.0617208	0.0312153	0.210034	0.00447705	0.0398104	0.00668478	0.0489159	0.241711	0.071496	0.0489552	0.203749	0.0159398	0.0563337	0.0308755	0.21213	0.00479805	0.0395692	0.00663054	0.0463018	0.26092	0.073798	-0.0444177	-0.0591447	-0.0128191	-0.0872823	-0.0108878	0.00997668	0.0717	-0.00606086	-0.00811334	-0.0534397	0.0794704	0.0321977
O95249	GOSR1_HUMAN	GOSR1 GS28	0.0585838	0.220447	0.0160033	0.174077	0.0614512	0.0411172	0.00544741	0.0151655	0.0190627	0.0149564	0.0915156	0.282173	0.0531969	0.233298	0.0158915	0.152335	0.0554752	0.0451368	0.00536987	0.0181697	0.0162062	0.0147068	0.112388	0.277826	-0.0919531	0.0582963	-0.00698502	-0.124901	-0.097248	0.0977591	-0.0142352	0.198093	-0.149847	-0.0166905	0.228075	-0.0154044
O95251	KAT7_HUMAN	KAT7 HBO1 HBOa MYST2	0.0465582	0.222352	0.0135165	0.0537232	0.0225978	0.221476	0.00327852	0.0232242	0.00615745	0.047933	0.276037	0.0631469	0.0452952	0.20282	0.0137017	0.0490805	0.0215259	0.20847	0.00351557	0.0241337	0.00608952	0.0439067	0.287889	0.0935728	-0.0271267	-0.0878441	0.0136994	-0.0864185	-0.0474327	-0.0587242	0.0723044	0.0391622	-0.0110309	-0.0839992	0.042938	0.481827
O95255	MRP6_HUMAN	ABCC6 ARA MRP6	0.0448219	0.246904	0.0148518	0.0662463	0.0328877	0.138361	0.00435137	0.0282748	0.00705225	0.0381327	0.262516	0.1156	0.0434332	0.230349	0.0148462	0.060189	0.0334911	0.142156	0.004453	0.0287456	0.00700129	0.0361295	0.281393	0.117814	-0.0309815	-0.0670511	-0.000375395	-0.0914365	0.0183485	0.0274253	0.0233546	0.0166519	-0.0072261	-0.0525332	0.0719076	0.0191486
O95257	GA45G_HUMAN	GADD45G CR6 DDIT2	0.040052	0.175039	0.0107387	0.043256	0.0139641	0.296421	0.0026924	0.0133893	0.00464309	0.0393041	0.323618	0.0368817	0.0390889	0.145023	0.0102521	0.0329071	0.0128179	0.357686	0.00278835	0.0147448	0.00439884	0.0321433	0.310047	0.0381025	-0.0240454	-0.171485	-0.0453117	-0.239247	-0.0820838	0.206682	0.0356378	0.101236	-0.0526057	-0.182189	-0.0419343	0.0331002
O95260	ATE1_HUMAN	ATE1	0.0476417	0.244185	0.0155194	0.0630415	0.038135	0.118842	0.00435189	0.040137	0.00780543	0.0395731	0.235872	0.144895	0.0484014	0.223847	0.016091	0.0579888	0.0385392	0.124926	0.00459614	0.0417668	0.00770015	0.0392127	0.251285	0.145645	0.0159451	-0.0832915	0.0368326	-0.0801489	0.010599	0.0511943	0.0561242	0.0406073	-0.0134881	-0.00910701	0.0653466	0.00517566
O95267	GRP1_HUMAN	RASGRP1 RASGRP	0.0482284	0.302964	0.0121818	0.0380718	0.0165082	0.33164	0.0040146	0.0180142	0.00563255	0.0301666	0.152626	0.0399523	0.03852	0.24371	0.0125531	0.0467441	0.0263643	0.204445	0.00409967	0.0232986	0.00612536	0.0294369	0.279002	0.0857012	-0.2013	-0.195581	0.0304761	0.227788	0.597043	-0.383533	0.0211899	0.293347	0.0874934	-0.0241867	0.828009	1.14509
O95271	TNKS1_HUMAN	TNKS PARP5A PARPL TIN1 TINF1 TNKS1	0.0734862	0.21029	0.0192293	0.0653393	0.0174271	0.158296	0.00321671	0.0178848	0.00656194	0.148513	0.205697	0.0740589	0.0579558	0.21507	0.0158782	0.0653696	0.0209793	0.169885	0.00346748	0.0217986	0.00640128	0.0754848	0.201531	0.146179	-0.211338	0.0227296	-0.17427	0.000464201	0.203834	0.0732125	0.0779563	0.218831	-0.0244829	-0.491729	-0.0202544	0.973824
O95273	CCDB1_HUMAN	CCNDBP1 DIP1 GCIP HHM	0.0477075	0.158062	0.0113321	0.0539117	0.0387685	0.296467	0.00433766	0.0300901	0.00543136	0.0529252	0.25602	0.0449473	0.0453951	0.152547	0.0113389	0.0541456	0.0366757	0.292744	0.00405219	0.0283203	0.00541118	0.048218	0.273162	0.0479898	-0.0484697	-0.0348903	0.000599897	0.00433869	-0.0539837	-0.0125575	-0.0658118	-0.058817	-0.00371558	-0.0889408	0.0669573	0.0676903
O95278	EPM2A_HUMAN	EPM2A	0.045649	0.172374	0.0141883	0.0537282	0.0861531	0.14828	0.00542228	0.0159105	0.00680231	0.0233391	0.378906	0.0492467	0.0427734	0.156594	0.0176614	0.045291	0.0511581	0.198366	0.00387844	0.0163521	0.00615194	0.0247176	0.383603	0.0534521	-0.0629941	-0.0915434	0.244789	-0.157035	-0.406195	0.337784	-0.284721	0.0277543	-0.0956097	0.059065	0.0123951	0.0853939
O95292	VAPB_HUMAN	VAPB UNQ484/PRO983	0.0469791	0.279965	0.0160026	0.0865561	0.0943725	0.0789946	0.00727458	0.0538227	0.00907665	0.0278324	0.175348	0.123775	0.0444809	0.265495	0.0158982	0.0766881	0.0817933	0.0818056	0.00765184	0.0548594	0.00889475	0.0253887	0.193311	0.143734	-0.0531757	-0.0516872	-0.00652514	-0.114007	-0.133293	0.0355839	0.0518595	0.0192614	-0.0200405	-0.0877995	0.102439	0.161249
O95298	NDUC2_HUMAN	NDUFC2 HLC1	0.0241903	0.0884716	0.00557572	0.0170146	0.0227106	0.0356263	0.00970406	0.698908	0.00510963	0.00849615	0.0600402	0.024153	0.0282931	0.117215	0.00718299	0.0224551	0.0314195	0.0466847	0.00952819	0.587054	0.00645466	0.011274	0.087675	0.0447632	0.169605	0.324891	0.288262	0.31975	0.383469	0.310401	-0.0181228	-0.16004	0.263234	0.326957	0.460271	0.853319
O95299	NDUAA_HUMAN	NDUFA10	0.0472576	0.107021	0.0117862	0.0346279	0.0837437	0.0730941	0.00943009	0.429985	0.00850075	0.0218783	0.120934	0.0517417	0.0389767	0.138715	0.0110892	0.0343706	0.0535306	0.0851744	0.00899391	0.395828	0.00804576	0.0205175	0.145662	0.0590964	-0.175229	0.296151	-0.059135	-0.00743156	-0.360781	0.16527	-0.0462533	-0.0794373	-0.053523	-0.0622008	0.204474	0.142142
O95319	CELF2_HUMAN	CELF2 BRUNOL3 CUGBP2 ETR3 NAPOR	0.0536687	0.219466	0.0172826	0.0716492	0.0479771	0.19435	0.00401514	0.0324886	0.00733658	0.0398437	0.226848	0.0850753	0.0598817	0.197402	0.0161226	0.0593195	0.0585348	0.212427	0.00471881	0.0331498	0.00690636	0.0374464	0.238111	0.0759805	0.115766	-0.100536	-0.0671172	-0.172085	0.220057	0.0930156	0.175255	0.0203513	-0.0586399	-0.0601673	0.0496508	-0.106904
O95347	SMC2_HUMAN	SMC2 CAPE SMC2L1 PRO0324	0.0547046	0.21759	0.0161965	0.0620417	0.0314592	0.210923	0.00462843	0.0413742	0.00672449	0.051812	0.236081	0.0664644	0.0532045	0.201988	0.015951	0.0575267	0.0319114	0.213031	0.00455284	0.0405494	0.00669845	0.0487546	0.254561	0.0712706	-0.0274216	-0.0717015	-0.0151557	-0.0727732	0.0143754	0.0099937	-0.0163315	-0.0199355	-0.00387377	-0.0590106	0.0782765	0.072312
O95359	TACC2_HUMAN	TACC2	0.0507547	0.206248	0.0176406	0.0662762	0.0307868	0.215224	0.00426565	0.0370534	0.00668427	0.0670841	0.226607	0.0713744	0.048454	0.19169	0.015609	0.055771	0.0289471	0.227758	0.00453867	0.0354979	0.00639459	0.0667557	0.245609	0.0729756	-0.0453295	-0.0705879	-0.115168	-0.158506	-0.0597568	0.0582372	0.0640045	-0.0419794	-0.0433387	-0.00489495	0.0838502	0.0224343
O95361	TRI16_HUMAN	TRIM16 EBBP	0.0616073	0.219635	0.0144235	0.0581134	0.0497323	0.157231	0.00518903	0.0307742	0.0393317	0.0621933	0.24115	0.060619	0.0532661	0.240901	0.0140359	0.0539158	0.045086	0.166795	0.00433327	0.0272342	0.0200943	0.0583855	0.234615	0.0813374	-0.135393	0.0968213	-0.0268782	-0.0722308	-0.0934263	0.0608324	-0.164918	-0.115032	-0.489106	-0.0612265	-0.0270984	0.341782
O95365	ZBT7A_HUMAN	ZBTB7A FBI1 LRF ZBTB7 ZNF857A	0.0473224	0.217544	0.0145436	0.0649887	0.025496	0.205169	0.00405679	0.0302637	0.00608942	0.0476054	0.276091	0.0608294	0.0452947	0.206152	0.0142949	0.0591729	0.0259934	0.206637	0.00479585	0.0307145	0.00609639	0.0446267	0.293265	0.062956	-0.0428476	-0.0523695	-0.0170999	-0.0894885	0.0195108	0.00715648	0.18218	0.0148962	0.0011446	-0.0625708	0.0622051	0.0349601
O95373	IPO7_HUMAN	IPO7 RANBP7	0.0546228	0.209223	0.0178831	0.0639339	0.0341728	0.215356	0.00468756	0.0450524	0.00708967	0.0535626	0.2188	0.0756161	0.0492049	0.20607	0.0166718	0.0605109	0.0348763	0.201919	0.00464118	0.0402219	0.00708934	0.0479924	0.246028	0.084774	-0.099187	-0.0150679	-0.0677306	-0.0535402	0.020585	-0.0623958	-0.00989325	-0.10722	-4.7043e-05	-0.103994	0.124443	0.121111
O95376	ARI2_HUMAN	ARIH2 ARI2 TRIAD1 HT005	0.0502029	0.239153	0.0131502	0.0543384	0.0250905	0.256017	0.00576298	0.025761	0.00782407	0.0427083	0.22775	0.0522421	0.0454742	0.211472	0.0134538	0.0508978	0.0245099	0.246291	0.00632292	0.0288035	0.00788814	0.0408886	0.260273	0.0637252	-0.0941907	-0.115746	0.0230896	-0.0633187	-0.0231386	-0.0379865	0.0971621	0.118107	0.00818823	-0.0426063	0.142799	0.219807
O95388	CCN4_HUMAN	CCN4 WISP1	0.0448219	0.246904	0.0148518	0.0662463	0.0328877	0.138361	0.00435137	0.0282748	0.00705225	0.0381327	0.262516	0.1156	0.0434332	0.230349	0.0148462	0.060189	0.0334911	0.142156	0.004453	0.0287456	0.00700129	0.0361295	0.281393	0.117814	-0.0309815	-0.0670511	-0.000375395	-0.0914365	0.0183485	0.0274253	0.0233546	0.0166519	-0.0072261	-0.0525332	0.0719076	0.0191486
O95389	CCN6_HUMAN	CCN6 WISP3 UNQ462/PRO790/PRO956	0.0448219	0.246904	0.0148518	0.0662463	0.0328877	0.138361	0.00435137	0.0282748	0.00705225	0.0381327	0.262516	0.1156	0.0434332	0.230349	0.0148462	0.060189	0.0334911	0.142156	0.004453	0.0287456	0.00700129	0.0361295	0.281393	0.117814	-0.0309815	-0.0670511	-0.000375395	-0.0914365	0.0183485	0.0274253	0.0233546	0.0166519	-0.0072261	-0.0525332	0.0719076	0.0191486
O95391	SLU7_HUMAN	SLU7	0.0490822	0.22377	0.0150017	0.0603949	0.0263843	0.208708	0.00400011	0.0320423	0.00627994	0.0510886	0.259948	0.0632999	0.0472254	0.2104	0.0150923	0.0566564	0.0277017	0.20733	0.00414099	0.0327575	0.00637269	0.0477615	0.275014	0.0695485	-0.0378292	-0.0597502	0.00603981	-0.0619001	0.049931	-0.0066016	0.035219	0.0223189	0.0147688	-0.065125	0.0579542	0.0987135
O95396	MOCS3_HUMAN	MOCS3 UBA4	0.0448219	0.246904	0.0148518	0.0662463	0.0328877	0.138361	0.00435137	0.0282748	0.00705225	0.0381327	0.262516	0.1156	0.0488288	0.220171	0.0162603	0.128463	0.0324084	0.109858	0.00435858	0.0212677	0.00710737	0.0305111	0.218882	0.161884	0.0893971	-0.108274	0.094842	0.939172	-0.0145734	-0.206008	0.00165728	-0.247821	0.00781548	-0.19987	-0.166214	0.400379
O95400	CD2B2_HUMAN	CD2BP2 KIAA1178	0.0500911	0.239925	0.0148819	0.0561018	0.0251488	0.202889	0.00396428	0.0303058	0.00605022	0.0532407	0.260232	0.0571697	0.0478403	0.220932	0.0153269	0.0549075	0.0281017	0.200406	0.00419988	0.0327637	0.00629408	0.0483016	0.272258	0.0686687	-0.044935	-0.0791615	0.0298978	-0.0212893	0.117418	-0.0122387	0.0594304	0.0811057	0.0403058	-0.0927702	0.0462124	0.201139
O95405	ZFYV9_HUMAN	ZFYVE9 MADHIP SARA SMADIP	0.0635312	0.225934	0.0276858	0.0950847	0.027991	0.130536	0.00359693	0.0163576	0.0429155	0.0457606	0.152455	0.168152	0.0649303	0.214748	0.0257164	0.0812606	0.0289132	0.171307	0.00374666	0.0240294	0.014851	0.0568039	0.204931	0.108762	0.0220229	-0.0495095	-0.0711333	-0.145388	0.0329479	0.31234	0.0416274	0.469011	-0.653947	0.241327	0.344207	-0.353193
O95409	ZIC2_HUMAN	ZIC2	0.05245	0.180938	0.0144657	0.050831	0.0193543	0.181994	0.00336584	0.020395	0.00664599	0.200149	0.215544	0.0538675	0.0513011	0.166248	0.0136005	0.0445894	0.0189681	0.187849	0.00368291	0.0221977	0.00653235	0.209699	0.226892	0.0484394	-0.0219052	-0.0811873	-0.0598095	-0.122793	-0.0199519	0.0321702	0.0942043	0.0883914	-0.0170986	0.0477165	0.052651	-0.100767
O95425	SVIL_HUMAN	SVIL	0.0527719	0.226731	0.0252139	0.0738191	0.0318673	0.164439	0.00465551	0.028641	0.00765416	0.0542016	0.206117	0.123888	0.050513	0.208239	0.0233796	0.0663384	0.0330154	0.170355	0.00454608	0.0297534	0.00762508	0.0498897	0.229862	0.126483	-0.0428046	-0.081562	-0.0727501	-0.101338	0.0360273	0.0359735	-0.0235063	0.0388397	-0.00379886	-0.0795539	0.115206	0.0209486
O95427	PIGN_HUMAN	PIGN MCD4	0.0489629	0.189432	0.0171105	0.0834357	0.03634	0.0639225	0.00456131	0.0187301	0.00861661	0.0230461	0.149857	0.355985	0.0516918	0.180424	0.018593	0.114971	0.0321468	0.0391216	0.00489172	0.0125548	0.00868207	0.0128477	0.107314	0.416762	0.0557349	-0.0475552	0.0866413	0.377957	-0.115389	-0.387984	0.0724366	-0.3297	0.00759672	-0.442523	-0.283893	0.17073
O95429	BAG4_HUMAN	BAG4 SODD	0.0547321	0.224907	0.0153002	0.0577331	0.0317558	0.203462	0.00474623	0.0398852	0.0071203	0.0529726	0.217678	0.0897074	0.0501473	0.210849	0.0155022	0.054307	0.0323346	0.194008	0.00487083	0.0390655	0.00695375	0.0489919	0.246678	0.0962913	-0.0837675	-0.0625036	0.0132076	-0.0593445	0.0182259	-0.0464635	0.0262519	-0.0205513	-0.0233902	-0.075147	0.133222	0.073393
O95433	AHSA1_HUMAN	AHSA1 C14orf3 HSPC322	0.0510134	0.222398	0.0160763	0.063961	0.0342589	0.199746	0.00560821	0.0415024	0.00701079	0.0496015	0.231408	0.0774163	0.0484874	0.211291	0.0159419	0.0594286	0.033964	0.197371	0.00522788	0.0385258	0.00696832	0.0464056	0.25316	0.0832279	-0.0495174	-0.0499387	-0.00835696	-0.070862	-0.00860821	-0.0118878	-0.0678172	-0.0717209	-0.00605831	-0.0644324	0.0939994	0.0750705
O95453	PARN_HUMAN	PARN DAN	0.0836281	0.168462	0.0122762	0.0344987	0.0241811	0.334866	0.00272241	0.023715	0.00468416	0.0365717	0.251285	0.0231088	0.0682309	0.16356	0.0115419	0.0327402	0.0248631	0.332114	0.0029519	0.0209271	0.00484707	0.0332256	0.267869	0.0371294	-0.184116	-0.0291002	-0.059815	-0.0509753	0.028203	-0.00821802	0.0842995	-0.117558	0.03478	-0.0914939	0.0659943	0.606717
O95456	PSMG1_HUMAN	PSMG1 C21LRP DSCR2 PAC1	0.0517018	0.215545	0.0130041	0.051453	0.0452118	0.137061	0.0150051	0.0322849	0.00732992	0.129537	0.252447	0.0494194	0.0482274	0.203638	0.01384	0.0535745	0.0413406	0.161393	0.0104352	0.034015	0.00709359	0.102016	0.263962	0.0604641	-0.0672015	-0.055241	0.0642773	0.0412319	-0.0856241	0.177527	-0.304556	0.0535889	-0.0322417	-0.212455	0.0456148	0.223489
O95461	LARG1_HUMAN	LARGE1 KIAA0609 LARGE	0.0448219	0.246904	0.0148518	0.0662463	0.0328877	0.138361	0.00435137	0.0282748	0.00705225	0.0381327	0.262516	0.1156	0.0434332	0.230349	0.0148462	0.060189	0.0334911	0.142156	0.004453	0.0287456	0.00700129	0.0361295	0.281393	0.117814	-0.0309815	-0.0670511	-0.000375395	-0.0914365	0.0183485	0.0274253	0.0233546	0.0166519	-0.0072261	-0.0525332	0.0719076	0.0191486
O95466	FMNL1_HUMAN	FMNL1 C17orf1 C17orf1B FMNL FRL1	0.070335	0.173051	0.0335182	0.0789502	0.0475638	0.227801	0.00522901	0.0773691	0.00785019	0.0442073	0.161932	0.072193	0.0631128	0.18101	0.03403	0.0639303	0.0520309	0.216566	0.00477908	0.0553796	0.00830163	0.0435101	0.19395	0.0834002	-0.102682	0.0459916	0.0152695	-0.190245	0.0939173	-0.0493225	-0.086045	-0.284216	0.057507	-0.0157703	0.197725	0.155239
O95467	GNAS3_HUMAN	GNAS GNAS1	0.0528323	0.231122	0.0244386	0.0688705	0.0339451	0.171605	0.00459215	0.034308	0.00861264	0.0490164	0.199919	0.120738	0.0499119	0.217593	0.0215415	0.0613483	0.0387513	0.170731	0.00487436	0.0383191	0.00886465	0.0455775	0.219512	0.122976	-0.0552769	-0.0585376	-0.118546	-0.109222	0.141588	-0.00509602	0.0614558	0.116915	0.0292609	-0.0701579	0.0980047	0.0185348
O95470	SGPL1_HUMAN	SGPL1 KIAA1252	0.0553018	0.229795	0.0148812	0.0613254	0.0412331	0.176134	0.00432344	0.0356787	0.00736284	0.0796245	0.194256	0.100084	0.0539353	0.223842	0.0161868	0.0543534	0.0558745	0.202409	0.00475726	0.0418267	0.00730323	0.0541461	0.202426	0.0829391	-0.0247113	-0.0259044	0.0877333	-0.113688	0.355088	0.149176	0.100343	0.172314	-0.00809661	-0.319982	0.0420601	-0.171305
O95471	CLD7_HUMAN	CLDN7 CEPTRL2 CPETRL2	0.0448219	0.246904	0.0148518	0.0662463	0.0328877	0.138361	0.00435137	0.0282748	0.00705225	0.0381327	0.262516	0.1156	0.0434332	0.230349	0.0148462	0.060189	0.0334911	0.142156	0.004453	0.0287456	0.00700129	0.0361295	0.281393	0.117814	-0.0309815	-0.0670511	-0.000375395	-0.0914365	0.0183485	0.0274253	0.0233546	0.0166519	-0.0072261	-0.0525332	0.0719076	0.0191486
O95477	ABCA1_HUMAN	ABCA1 ABC1 CERP	0.0578442	0.175148	0.0121931	0.0325361	0.0234578	0.054942	0.00451006	0.0166602	0.379214	0.0194152	0.0793475	0.144732	0.0534275	0.212352	0.0160412	0.0508044	0.0273082	0.0875669	0.00463854	0.037658	0.0162706	0.0256907	0.130922	0.33732	-0.0763552	0.212411	0.315595	0.561478	0.164142	0.593807	0.0284871	1.26036	-0.957094	0.323225	0.649988	1.33065
O95487	SC24B_HUMAN	SEC24B	0.0509685	0.275861	0.0181137	0.0929339	0.0554752	0.11889	0.00452876	0.0246791	0.0102948	0.0447486	0.195838	0.107669	0.0487485	0.282742	0.0192936	0.078788	0.0507079	0.127999	0.00453286	0.0260504	0.0108118	0.0429988	0.208694	0.0986332	-0.0435577	0.0249429	0.0651358	-0.152214	-0.0859353	0.0766225	0.000904924	0.0555648	0.050219	-0.0391025	0.0656452	-0.0839194
O95500	CLD14_HUMAN	CLDN14 UNQ777/PRO1571	0.0448219	0.246904	0.0148518	0.0662463	0.0328877	0.138361	0.00435137	0.0282748	0.00705225	0.0381327	0.262516	0.1156	0.0434332	0.230349	0.0148462	0.060189	0.0334911	0.142156	0.004453	0.0287456	0.00700129	0.0361295	0.281393	0.117814	-0.0309815	-0.0670511	-0.000375395	-0.0914365	0.0183485	0.0274253	0.0233546	0.0166519	-0.0072261	-0.0525332	0.0719076	0.0191486
O95503	CBX6_HUMAN	CBX6	0.0507542	0.169413	0.0116025	0.0398446	0.0166453	0.270227	0.00286854	0.0195217	0.00492864	0.0676147	0.306599	0.039981	0.0448479	0.174747	0.012984	0.0456709	0.0223792	0.238178	0.00347491	0.0234367	0.00545949	0.0504661	0.324112	0.0542436	-0.11637	0.0314893	0.119071	0.146224	0.344472	-0.118601	0.211384	0.200542	0.107707	-0.253622	0.05712	0.356735
O95551	TYDP2_HUMAN	TDP2 EAP2 TTRAP AD-022	0.0448196	0.189185	0.0111744	0.0729799	0.0286258	0.31432	0.00372586	0.0289066	0.0053632	0.0401493	0.207321	0.0534286	0.0428002	0.218982	0.0121546	0.0627914	0.0377175	0.196345	0.00467581	0.0300711	0.00652223	0.0512784	0.260666	0.0759949	-0.0450558	0.157501	0.0877206	-0.139607	0.317605	-0.375334	0.254963	0.0402852	0.216109	0.277192	0.257307	0.422364
O95563	MPC2_HUMAN	MPC2 BRP44	0.0543613	0.232223	0.0153482	0.0619398	0.0382268	0.138165	0.00497677	0.0556614	0.00732702	0.0334345	0.254004	0.104332	0.0510617	0.21438	0.0151001	0.056802	0.0390054	0.144218	0.00531888	0.0549414	0.00754142	0.0324187	0.272045	0.107167	-0.0606978	-0.0768358	-0.0161639	-0.0829477	0.0203692	0.0438132	0.0687401	-0.0129362	0.0292611	-0.0303817	0.0710274	0.0271685
O95571	ETHE1_HUMAN	ETHE1 HSCO	0.04379	0.214488	0.0118945	0.0704674	0.0156254	0.222473	0.00276082	0.0235056	0.0050876	0.0484491	0.297517	0.043941	0.0427509	0.202513	0.0119702	0.0645148	0.0157737	0.229753	0.00298419	0.0240029	0.00493703	0.0498221	0.308881	0.0420968	-0.0237294	-0.0558301	0.00636662	-0.0844729	0.0094924	0.0327223	0.0809061	0.0211534	-0.0295954	0.02834	0.0381958	-0.0419714
O95573	ACSL3_HUMAN	ACSL3 ACS3 FACL3 LACS3	0.0533364	0.218746	0.0181071	0.07502	0.0524279	0.164319	0.00510846	0.0397018	0.00814079	0.0465504	0.205262	0.113281	0.0494143	0.210032	0.017096	0.0656975	0.0425805	0.174826	0.00492377	0.0384285	0.00763951	0.0423972	0.235158	0.111806	-0.0735349	-0.039838	-0.055837	-0.124267	-0.187827	0.0639478	-0.0361542	-0.0320701	-0.0615765	-0.089219	0.145652	-0.0130186
O95600	KLF8_HUMAN	KLF8 BKLF3 ZNF741	0.0620594	0.197232	0.0131924	0.052191	0.0143486	0.182386	0.00360901	0.0169325	0.00744697	0.142247	0.257913	0.0504419	0.0450004	0.195247	0.0120365	0.0562136	0.0149692	0.201509	0.00300012	0.0167194	0.00574785	0.0625332	0.340663	0.0463609	-0.274883	-0.0100618	-0.0876127	0.0770733	0.0432461	0.104845	-0.168714	-0.0125837	-0.228163	-0.560391	0.320847	-0.0809064
O95613	PCNT_HUMAN	PCNT KIAA0402 PCNT2	0.045179	0.259621	0.017479	0.10798	0.0246447	0.10097	0.00396067	0.0216125	0.00742434	0.0933781	0.234686	0.0830641	0.043862	0.246566	0.0171777	0.0917106	0.0271617	0.115052	0.0040737	0.024343	0.00713884	0.0814474	0.252661	0.0888064	-0.0291513	-0.0502869	-0.0172371	-0.150673	0.10213	0.139462	0.0285389	0.126338	-0.0384545	-0.127767	0.0765933	0.0691316
O95630	STABP_HUMAN	STAMBP AMSH	0.0606421	0.204336	0.0222292	0.162311	0.0229789	0.0599309	0.00354565	0.0103267	0.0439148	0.0344051	0.150754	0.224625	0.0536714	0.206006	0.0229787	0.112055	0.0251511	0.0813359	0.0037307	0.0124654	0.023997	0.0375739	0.206952	0.214083	-0.114949	0.00817159	0.0337151	-0.309628	0.0945265	0.357161	0.0521902	0.207101	-0.453555	0.0921004	0.372782	-0.0469332
O95633	FSTL3_HUMAN	FSTL3 FLRG UNQ674/PRO1308	0.0448219	0.246904	0.0148518	0.0662463	0.0328877	0.138361	0.00435137	0.0282748	0.00705225	0.0381327	0.262516	0.1156	0.0434332	0.230349	0.0148462	0.060189	0.0334911	0.142156	0.004453	0.0287456	0.00700129	0.0361295	0.281393	0.117814	-0.0309815	-0.0670511	-0.000375395	-0.0914365	0.0183485	0.0274253	0.0233546	0.0166519	-0.0072261	-0.0525332	0.0719076	0.0191486
O95644	NFAC1_HUMAN	NFATC1 NFAT2 NFATC	0.0458532	0.207981	0.0134629	0.059043	0.0205553	0.206272	0.00362948	0.0293077	0.00601826	0.0508168	0.303025	0.0540351	0.0436528	0.195981	0.0133437	0.0553358	0.0215812	0.203555	0.00370583	0.0272593	0.00605737	0.045317	0.327094	0.0571171	-0.0479892	-0.0576976	-0.00885413	-0.0627881	0.0499104	-0.0131721	0.0210364	-0.069892	0.00649798	-0.108227	0.0794278	0.0570374
O95671	ASML_HUMAN	ASMTL	0.0449237	0.246017	0.0145148	0.0699634	0.0322619	0.14165	0.00403615	0.0288824	0.00690608	0.0382828	0.2579	0.114661	0.0435519	0.22939	0.0147424	0.0617688	0.0328319	0.144413	0.0043116	0.0291863	0.00697061	0.0362133	0.278981	0.11764	-0.0305375	-0.0675878	0.0156832	-0.117127	0.0176673	0.0195058	0.0682444	0.0105203	0.00934353	-0.0540567	0.0817382	0.0259803
O95684	CEP43_HUMAN	CEP43 FGFR1OP FOP	0.0457145	0.295154	0.0192643	0.092428	0.0178112	0.10548	0.00371283	0.0200734	0.00696096	0.0860725	0.20447	0.102859	0.0432518	0.280126	0.0181011	0.081475	0.0193724	0.108373	0.00381809	0.0208609	0.00686716	0.0751591	0.238863	0.103733	-0.0538731	-0.0509143	-0.0603821	-0.118503	0.0876563	0.0274188	0.0283501	0.0392302	-0.0134756	-0.126793	0.168208	0.00849815
O95696	BRD1_HUMAN	BRD1 BRL BRPF2	0.0548406	0.201782	0.0156535	0.0555843	0.0258781	0.239608	0.00401299	0.0484403	0.00650074	0.0504163	0.241055	0.0562284	0.0510583	0.195255	0.0152578	0.0505595	0.0252195	0.227529	0.00395675	0.0486198	0.0064626	0.0453159	0.262478	0.068288	-0.0689689	-0.0323489	-0.025282	-0.0903998	-0.0254485	-0.0504124	-0.0140136	0.00370593	-0.00586621	-0.101165	0.0888752	0.214474
O95704	APBB3_HUMAN	APBB3 FE65L2	0.0544937	0.228696	0.0134804	0.0493055	0.026485	0.229737	0.00488423	0.0337248	0.0062901	0.0600573	0.23933	0.053516	0.0538492	0.203737	0.0149926	0.0499379	0.0302687	0.219758	0.00573771	0.0334449	0.00636916	0.0472704	0.261007	0.0736266	-0.0118265	-0.109135	0.112178	0.0128265	0.142861	-0.0434348	0.174741	-0.00830152	0.0125677	-0.212912	0.0905737	0.375789
O95707	RPP29_HUMAN	POP4 RPP29	0.0810677	0.173985	0.0172011	0.0517139	0.036177	0.301706	0.00416697	0.0496116	0.00666242	0.0459602	0.191128	0.0406199	0.0754305	0.166228	0.0168753	0.0479016	0.0348839	0.299608	0.00418357	0.0466731	0.00664098	0.0451072	0.212969	0.0434982	-0.0695376	-0.0445855	-0.0189442	-0.0737185	-0.0357453	-0.00695275	0.00398216	-0.0592297	-0.00321845	-0.018558	0.114276	0.0708608
O95714	HERC2_HUMAN	HERC2	0.0463128	0.226721	0.0154264	0.0675923	0.0281003	0.185412	0.00523297	0.0348358	0.00684476	0.0530202	0.258577	0.0719249	0.0450615	0.212004	0.015492	0.0636593	0.0303396	0.18322	0.00519556	0.0339566	0.00705025	0.0483044	0.27832	0.0773964	-0.0270178	-0.0649099	0.0042492	-0.0581867	0.0796895	-0.0118205	-0.00714815	-0.0252379	0.0300214	-0.0889444	0.0763523	0.0760721
O95715	CXL14_HUMAN	CXCL14 MIP2G NJAC SCYB14 PSEC0212 UNQ240/PRO273	0.0448219	0.246904	0.0148518	0.0662463	0.0328877	0.138361	0.00435137	0.0282748	0.00705225	0.0381327	0.262516	0.1156	0.0434332	0.230349	0.0148462	0.060189	0.0334911	0.142156	0.004453	0.0287456	0.00700129	0.0361295	0.281393	0.117814	-0.0309815	-0.0670511	-0.000375395	-0.0914365	0.0183485	0.0274253	0.0233546	0.0166519	-0.0072261	-0.0525332	0.0719076	0.0191486
O95721	SNP29_HUMAN	SNAP29	0.0517171	0.183016	0.014705	0.116234	0.0317194	0.0378836	0.00454783	0.0317083	0.0179672	0.0147344	0.0693325	0.426434	0.0498526	0.200489	0.0149141	0.105195	0.0360758	0.045968	0.00500872	0.0400899	0.0151559	0.0150172	0.0906118	0.381622	-0.0360522	0.0954738	0.0142193	-0.0949772	0.137341	0.2134	0.101344	0.264333	-0.156469	0.0191935	0.306917	-0.105086
O95747	OXSR1_HUMAN	OXSR1 KIAA1101 OSR1	0.0456557	0.229511	0.0145412	0.0690874	0.0332444	0.134183	0.00437056	0.0254065	0.00635092	0.0380868	0.272856	0.126706	0.0473535	0.195813	0.0149952	0.0632937	0.0419624	0.15413	0.00476491	0.0402873	0.00673359	0.0339424	0.24953	0.147194	0.0371866	-0.146826	0.0312268	-0.0838606	0.262239	0.148655	0.0902303	0.58571	0.0602545	-0.108816	-0.0854889	0.161697
O95751	LDOC1_HUMAN	LDOC1 BCUR1	0.0439106	0.215494	0.010976	0.045702	0.0151396	0.193768	0.00310779	0.0145405	0.018753	0.085784	0.294784	0.0580401	0.0374667	0.235309	0.0109109	0.0464165	0.0170287	0.129412	0.00316775	0.0118757	0.0123175	0.0813298	0.343443	0.071323	-0.146749	0.0919494	-0.00592909	0.0156341	0.124775	-0.332133	0.0192924	-0.183267	-0.343174	-0.0519232	0.165068	0.228857
O95754	SEM4F_HUMAN	SEMA4F SEMAM SEMAW	0.0452416	0.246201	0.0149138	0.0667253	0.0338819	0.140561	0.00444522	0.0280723	0.00722162	0.0389048	0.25871	0.115121	0.0446465	0.235698	0.0151804	0.0600505	0.0341348	0.146894	0.00451957	0.029769	0.00725106	0.0398419	0.265212	0.116802	-0.0131545	-0.0426574	0.0178764	-0.100034	0.00746255	0.0450537	0.016725	0.0604413	0.00407747	0.0240873	0.0251298	0.0146018
O95757	HS74L_HUMAN	HSPA4L APG1 OSP94	0.0650102	0.189431	0.0159417	0.0496078	0.0518913	0.270249	0.00505633	0.0345715	0.00684331	0.0591431	0.203579	0.0486758	0.0533458	0.190834	0.0160845	0.0535019	0.0477879	0.242335	0.00604228	0.037011	0.00706872	0.0487215	0.228718	0.06855	-0.179424	0.00740507	0.0089602	0.0784973	-0.0790758	-0.10329	0.194991	0.0705657	0.0329393	-0.176209	0.123483	0.408299
O95777	LSM8_HUMAN	LSM8	0.054215	0.215054	0.014479	0.0511076	0.0236008	0.222621	0.00383886	0.0311223	0.00574756	0.0478171	0.280877	0.0495185	0.0519576	0.20223	0.0152855	0.0508331	0.026681	0.221431	0.00403588	0.0331895	0.00611156	0.0450017	0.278869	0.0643738	-0.0416384	-0.0596327	0.0557008	-0.00537162	0.130513	-0.0053473	0.0513238	0.0664231	0.0633311	-0.0588782	-0.00714985	0.299996
O95785	WIZ_HUMAN	WIZ ZNF803	0.0468361	0.177456	0.0128363	0.050304	0.0181282	0.238211	0.00339004	0.026525	0.0052219	0.0511469	0.327458	0.0424863	0.0444887	0.176519	0.0127655	0.0493875	0.0190104	0.233057	0.00347058	0.0253959	0.00533022	0.0478596	0.337464	0.0452514	-0.0501209	-0.0052756	-0.00551422	-0.018219	0.0486606	-0.0216365	0.0237586	-0.0425667	0.020742	-0.0642705	0.0305541	0.0650829
O95786	DDX58_HUMAN	DDX58	0.0479537	0.261062	0.0157084	0.0687471	0.0354009	0.13563	0.00439387	0.0334789	0.00746153	0.0437403	0.241778	0.104646	0.0445955	0.250414	0.0146045	0.0561339	0.0375287	0.131033	0.00490233	0.0409936	0.00754687	0.0392544	0.27384	0.0991538	-0.0700306	-0.0407882	-0.0702721	-0.183473	0.060107	-0.0338914	0.115719	0.224461	0.0114368	-0.102559	0.13261	-0.052485
O95793	STAU1_HUMAN	STAU1 STAU	0.0521824	0.215785	0.0159358	0.0625317	0.0332705	0.21205	0.00463106	0.0439239	0.006833	0.0475885	0.234357	0.070911	0.0493405	0.20464	0.015775	0.0581465	0.0332533	0.208228	0.00464459	0.0418636	0.00691494	0.0445131	0.256103	0.0765782	-0.0544617	-0.0516487	-0.010089	-0.0701277	-0.000517294	-0.0180262	0.00292285	-0.0469055	0.0119924	-0.0646238	0.092788	0.0799199
O95807	TM50A_HUMAN	TMEM50A SMP1 UNQ386/PRO718	0.055305	0.251494	0.0177844	0.0647154	0.0200615	0.150902	0.00324286	0.0199134	0.0064841	0.0524866	0.15415	0.203461	0.0501687	0.223602	0.0179864	0.0610121	0.0248067	0.182622	0.00340868	0.029635	0.00649399	0.0477386	0.204969	0.147557	-0.0928711	-0.110905	0.0113582	-0.0572247	0.236535	0.210202	0.0511321	0.488196	0.00152517	-0.0904622	0.329674	-0.274767
O95810	CAVN2_HUMAN	CAVIN2 SDPR	0.0588585	0.209169	0.0144899	0.0606763	0.0297558	0.228728	0.00385914	0.0414273	0.00650168	0.0347732	0.202624	0.109137	0.0516729	0.220316	0.0152245	0.0617119	0.0328551	0.16245	0.00429531	0.0354317	0.00681467	0.0322031	0.226184	0.150841	-0.122083	0.0532943	0.0507009	0.0170661	0.104157	-0.289769	0.113022	-0.144726	0.0481393	-0.0739101	0.116271	0.382128
O95817	BAG3_HUMAN	BAG3 BIS	0.0480409	0.241493	0.0164791	0.0662303	0.0364695	0.164103	0.00548874	0.033522	0.00759699	0.0478028	0.237988	0.0947869	0.0460832	0.227959	0.0159756	0.0611441	0.0373375	0.16405	0.00555589	0.0357279	0.00752485	0.0451313	0.256538	0.0969726	-0.0407512	-0.0560419	-0.0305551	-0.076796	0.0238005	-0.000319022	0.0122335	0.0658067	-0.00949516	-0.0558859	0.0779467	0.0230591
O95822	DCMC_HUMAN	MLYCD	0.044811	0.242436	0.0148451	0.0656055	0.0325667	0.148636	0.00436523	0.0278376	0.00703479	0.0381916	0.258354	0.115317	0.0445309	0.228898	0.0147967	0.0737685	0.0333011	0.134488	0.0047872	0.0271351	0.00707684	0.0349244	0.278019	0.118274	-0.00625103	-0.055841	-0.00325793	0.124426	0.0225488	-0.095182	0.0966656	-0.0252379	0.00597797	-0.0855484	0.0761175	0.0256416
O95825	QORL1_HUMAN	CRYZL1 4P11	0.0436702	0.225057	0.0140073	0.0693	0.0262259	0.148631	0.00372908	0.033022	0.00671568	0.0449479	0.289093	0.0955997	0.0434683	0.205132	0.0145914	0.064288	0.034471	0.162383	0.00424767	0.0706268	0.00736808	0.0419642	0.255363	0.0960974	-0.00462137	-0.0885367	0.0416998	-0.072322	0.314386	0.092521	0.139066	1.13878	0.0971451	-0.0663817	-0.116678	0.00520642
O95831	AIFM1_HUMAN	AIFM1 AIF PDCD8	0.0468245	0.225843	0.0140771	0.0520237	0.0402901	0.126284	0.00744905	0.180537	0.00770919	0.0311106	0.198423	0.0694282	0.0461142	0.218109	0.0149524	0.0519165	0.0413503	0.140262	0.00737094	0.134559	0.00767335	0.0324497	0.22653	0.0787133	-0.0151696	-0.034247	0.0621802	-0.00205889	0.026312	0.110682	-0.0104857	-0.254671	-0.00464897	0.0430442	0.141648	0.133737
O95833	CLIC3_HUMAN	CLIC3	0.0473739	0.238353	0.0151718	0.0674753	0.0354587	0.156697	0.00500202	0.0318015	0.00710712	0.0389826	0.248078	0.108499	0.0457976	0.218095	0.0146475	0.0652312	0.0360228	0.174456	0.00532563	0.0376956	0.00700429	0.0377294	0.257343	0.100651	-0.0332739	-0.0849892	-0.0345537	-0.0332584	0.0159081	0.113334	0.0646949	0.185342	-0.0144685	-0.0321469	0.0373489	-0.0723346
O95847	UCP4_HUMAN	SLC25A27 UCP4 UNQ772/PRO1566	0.0448219	0.246904	0.0148518	0.0662463	0.0328877	0.138361	0.00435137	0.0282748	0.00705225	0.0381327	0.262516	0.1156	0.0434332	0.230349	0.0148462	0.060189	0.0334911	0.142156	0.004453	0.0287456	0.00700129	0.0361295	0.281393	0.117814	-0.0309815	-0.0670511	-0.000375395	-0.0914365	0.0183485	0.0274253	0.0233546	0.0166519	-0.0072261	-0.0525332	0.0719076	0.0191486
O95858	TSN15_HUMAN	TSPAN15 NET7 TM4SF15 UNQ677/PRO1311	0.045161	0.242862	0.01568	0.0679658	0.0370262	0.129328	0.00435696	0.0294428	0.00718476	0.0352121	0.253674	0.132106	0.0435888	0.226565	0.0158574	0.0619591	0.0364077	0.128637	0.00445946	0.0283662	0.00705922	0.0328605	0.271698	0.142541	-0.034814	-0.0671039	0.0113112	-0.0883774	-0.0167054	-0.00534347	0.0235268	-0.0365682	-0.0174728	-0.066783	0.0710536	0.0789889
O95863	SNAI1_HUMAN	SNAI1 SNAH	0.0501299	0.222114	0.0156412	0.0639511	0.0316569	0.199699	0.00458919	0.0392612	0.00669774	0.0491759	0.241203	0.0758804	0.0480653	0.207664	0.0156043	0.0585142	0.032228	0.202268	0.00461934	0.0391936	0.00673179	0.0455874	0.261676	0.0778479	-0.0411851	-0.0650562	-0.00235499	-0.0850158	0.0180403	0.0128623	0.00657002	-0.00172107	0.00508414	-0.0729727	0.084878	0.0259291
O95865	DDAH2_HUMAN	DDAH2 DDAH G6A NG30	0.0497522	0.193226	0.0139788	0.0545033	0.0235705	0.191729	0.00431913	0.0146038	0.00578865	0.036847	0.231695	0.179986	0.0514986	0.180798	0.0139399	0.0542111	0.0275922	0.2102	0.00366365	0.0156427	0.00573429	0.0419632	0.24954	0.145215	0.0351002	-0.0643157	-0.00277911	-0.00536191	0.170623	0.0963387	-0.151763	0.0711361	-0.0093899	0.13885	0.0770217	-0.193188
O95866	G6B_HUMAN	MPIG6B C6orf25 G6B G6B-B	0.116077	0.121965	0.0211426	0.0554854	0.0249528	0.323874	0.00729491	0.0176268	0.0101642	0.0262151	0.187654	0.0875485	0.111492	0.127277	0.0219289	0.0501402	0.0282459	0.320249	0.00833238	0.021115	0.0103911	0.0248669	0.186539	0.0894228	-0.039498	0.0435522	0.0371903	-0.0963362	0.131973	-0.0111944	0.142219	0.197887	0.0223227	-0.0514281	-0.00593769	0.0214088
O95873	CF047_HUMAN	C6orf47 G4	0.0448219	0.246904	0.0148518	0.0662463	0.0328877	0.138361	0.00435137	0.0282748	0.00705225	0.0381327	0.262516	0.1156	0.0434332	0.230349	0.0148462	0.060189	0.0334911	0.142156	0.004453	0.0287456	0.00700129	0.0361295	0.281393	0.117814	-0.0309815	-0.0670511	-0.000375395	-0.0914365	0.0183485	0.0274253	0.0233546	0.0166519	-0.0072261	-0.0525332	0.0719076	0.0191486
O95897	NOE2_HUMAN	OLFM2 NOE2	0.0417014	0.280917	0.013047	0.0626884	0.0244312	0.141745	0.00350486	0.0188419	0.00595993	0.0340003	0.291722	0.081441	0.0401251	0.265897	0.01287	0.0580813	0.0236875	0.139591	0.0036675	0.019677	0.00594865	0.0316938	0.312116	0.0866448	-0.0377995	-0.0534666	-0.0135707	-0.0734923	-0.0304399	-0.0152017	0.046404	0.0443186	-0.00189319	-0.0678373	0.0699123	0.063896
O95900	TRUB2_HUMAN	TRUB2	0.0370911	0.138348	0.00898211	0.0240468	0.0171221	0.0931679	0.00708217	0.455174	0.00557108	0.0218214	0.159383	0.0322108	0.0417708	0.155685	0.0111094	0.0287905	0.0201322	0.11515	0.00661048	0.348857	0.00614945	0.0256289	0.197391	0.0427255	0.126169	0.125312	0.236839	0.197274	0.175801	0.235937	-0.0666023	-0.233574	0.103817	0.174484	0.238474	0.326434
O95905	ECD_HUMAN	ECD	0.0534918	0.207261	0.0166687	0.0628797	0.0267827	0.21465	0.00424432	0.0400777	0.00646526	0.0616684	0.22885	0.0769602	0.0486274	0.205267	0.0160261	0.0597179	0.0282656	0.204476	0.00430981	0.0364192	0.00651126	0.056873	0.253865	0.079643	-0.090937	-0.00962279	-0.0385554	-0.0502833	0.0553693	-0.0474023	0.0154308	-0.0912852	0.00711567	-0.0777615	0.109307	0.0348601
O95926	SYF2_HUMAN	SYF2 CBPIN GCIPIP	0.0531621	0.203478	0.0156157	0.0541763	0.0220471	0.229268	0.00370637	0.0279949	0.00571679	0.0610345	0.275989	0.0478108	0.0509118	0.196769	0.015374	0.0507953	0.0231357	0.226779	0.00394552	0.0310113	0.00592662	0.0569979	0.283297	0.0550564	-0.0423303	-0.0329699	-0.0154761	-0.0624083	0.0493733	-0.0108546	0.0645242	0.10775	0.0367031	-0.0661362	0.0264769	0.151548
O95931	CBX7_HUMAN	CBX7	0.0460701	0.16175	0.0112727	0.0393885	0.0139671	0.285172	0.00269402	0.0200355	0.00484086	0.079545	0.301409	0.0338552	0.0449769	0.151745	0.0112622	0.0337339	0.014034	0.289364	0.00273189	0.0210858	0.00481319	0.0849528	0.308807	0.0324931	-0.0237289	-0.061853	-0.000930658	-0.143559	0.00479151	0.0146999	0.0140578	0.052423	-0.00571537	0.0679843	0.024544	-0.0402325
O95948	ONEC2_HUMAN	ONECUT2 HNF6B	0.0503047	0.232442	0.0205363	0.0733048	0.0415905	0.168371	0.00398195	0.0344966	0.00755844	0.0495459	0.217295	0.100573	0.045745	0.244836	0.01777	0.0616637	0.0334123	0.160776	0.00376278	0.0307076	0.00672877	0.044508	0.266053	0.0840367	-0.0906412	0.0533209	-0.134705	-0.158805	-0.196635	-0.0451062	-0.0550419	-0.109837	-0.109767	-0.101681	0.224385	-0.164419
O95954	FTCD_HUMAN	FTCD	0.0448219	0.246904	0.0148518	0.0662463	0.0328877	0.138361	0.00435137	0.0282748	0.00705225	0.0381327	0.262516	0.1156	0.0434332	0.230349	0.0148462	0.060189	0.0334911	0.142156	0.004453	0.0287456	0.00700129	0.0361295	0.281393	0.117814	-0.0309815	-0.0670511	-0.000375395	-0.0914365	0.0183485	0.0274253	0.0233546	0.0166519	-0.0072261	-0.0525332	0.0719076	0.0191486
O95971	BY55_HUMAN	CD160 BY55	0.0448219	0.246904	0.0148518	0.0662463	0.0328877	0.138361	0.00435137	0.0282748	0.00705225	0.0381327	0.262516	0.1156	0.0434332	0.230349	0.0148462	0.060189	0.0334911	0.142156	0.004453	0.0287456	0.00700129	0.0361295	0.281393	0.117814	-0.0309815	-0.0670511	-0.000375395	-0.0914365	0.0183485	0.0274253	0.0233546	0.0166519	-0.0072261	-0.0525332	0.0719076	0.0191486
O95977	S1PR4_HUMAN	S1PR4 EDG6	0.0448219	0.246904	0.0148518	0.0662463	0.0328877	0.138361	0.00435137	0.0282748	0.00705225	0.0381327	0.262516	0.1156	0.0434332	0.230349	0.0148462	0.060189	0.0334911	0.142156	0.004453	0.0287456	0.00700129	0.0361295	0.281393	0.117814	-0.0309815	-0.0670511	-0.000375395	-0.0914365	0.0183485	0.0274253	0.0233546	0.0166519	-0.0072261	-0.0525332	0.0719076	0.0191486
O95980	RECK_HUMAN	RECK ST15	0.0441671	0.245778	0.0143676	0.0685154	0.0286482	0.131268	0.00411422	0.0319529	0.00870514	0.0453726	0.260176	0.116935	0.042822	0.228887	0.0143447	0.0617575	0.0293829	0.137908	0.00425867	0.0282071	0.00862643	0.042338	0.277329	0.124139	-0.0304541	-0.0687251	-0.0015928	-0.0986324	0.0256432	0.0505828	0.0351094	-0.11723	-0.00904145	-0.0668811	0.0659295	0.0616052
O95989	NUDT3_HUMAN	NUDT3 DIPP DIPP1	0.0466435	0.261667	0.0145888	0.0589523	0.0332496	0.141949	0.00441444	0.0341956	0.00710606	0.0602128	0.258917	0.0781042	0.0425221	0.234189	0.0167575	0.0652895	0.0287002	0.147444	0.00689291	0.0335312	0.00677423	0.0393474	0.298572	0.0799795	-0.0883596	-0.10501	0.148656	0.107498	-0.136827	0.0387132	0.561447	-0.0194315	-0.0466966	-0.346529	0.153159	0.0240097
O95990	F107A_HUMAN	FAM107A DRR1 TU3A	0.0448256	0.253833	0.0235438	0.0697361	0.0210832	0.120075	0.0112958	0.0227729	0.00843215	0.0586577	0.23727	0.128475	0.0449774	0.22808	0.0426819	0.0619707	0.0196043	0.114637	0.00481381	0.023343	0.0087875	0.0571692	0.272832	0.121103	0.00338701	-0.101455	0.812877	-0.111354	-0.0701462	-0.0452947	-0.57384	0.0250327	0.0421422	-0.0253758	0.149881	-0.0573769
O95996	APCL_HUMAN	APC2 APCL	0.0958488	0.214712	0.019311	0.0533375	0.0169753	0.110413	0.00318655	0.0152155	0.00695149	0.184553	0.210755	0.0687405	0.126032	0.187785	0.0172399	0.0497114	0.02026	0.133959	0.00351764	0.0212426	0.00692652	0.137201	0.22007	0.0760546	0.314901	-0.125411	-0.107248	-0.0679833	0.193497	0.213254	0.103904	0.396113	-0.00359255	-0.256575	0.0441981	0.106402
O95997	PTTG1_HUMAN	PTTG1 EAP1 PTTG TUTR1	0.0474938	0.226055	0.0145468	0.0691262	0.0295712	0.202069	0.00550864	0.035567	0.00654696	0.0668278	0.229223	0.0674636	0.0461366	0.207411	0.0153032	0.0585028	0.0264295	0.21971	0.00501857	0.0327528	0.00636563	0.0631382	0.246831	0.0724012	-0.0285763	-0.0824774	0.0519953	-0.153681	-0.106242	0.0872993	-0.0889649	-0.0791239	-0.0276967	-0.0552099	0.0768137	0.0731883
O95999	BCL10_HUMAN	BCL10 CIPER CLAP	0.0461936	0.265025	0.0162576	0.0666977	0.0335472	0.133236	0.00419052	0.0245016	0.00702193	0.0450006	0.208922	0.149406	0.0451617	0.245051	0.0154309	0.0623473	0.0375273	0.138447	0.00443131	0.0247409	0.00699034	0.0380069	0.21968	0.162186	-0.0223394	-0.0753696	-0.0508448	-0.0652248	0.11864	0.0391132	0.0574622	0.00976598	-0.0044997	-0.155414	0.0514892	0.0855417
O96004	HAND1_HUMAN	HAND1 BHLHA27 EHAND	0.0398537	0.303244	0.0117461	0.0589991	0.0195401	0.119696	0.00341921	0.0159294	0.00540073	0.0316864	0.331901	0.0585837	0.0394567	0.286278	0.0120027	0.0499094	0.0211596	0.124331	0.00365956	0.0181839	0.0055541	0.0326231	0.342165	0.0646763	-0.00996238	-0.0559501	0.0218477	-0.154065	0.0828771	0.0387264	0.0702943	0.141535	0.0283978	0.0295613	0.0309257	0.103998
O96007	MOC2B_HUMAN	MOCS2 MCBPE MOCO1	0.0448219	0.246904	0.0148518	0.0662463	0.0328877	0.138361	0.00435137	0.0282748	0.00705225	0.0381327	0.262516	0.1156	0.0434332	0.230349	0.0148462	0.060189	0.0334911	0.142156	0.004453	0.0287456	0.00700129	0.0361295	0.281393	0.117814	-0.0309815	-0.0670511	-0.000375395	-0.0914365	0.0183485	0.0274253	0.0233546	0.0166519	-0.0072261	-0.0525332	0.0719076	0.0191486
O96008	TOM40_HUMAN	TOMM40 C19orf1 PEREC1 TOM40	0.0280903	0.0551184	0.00605577	0.0188096	0.0369176	0.0293849	0.0215818	0.725976	0.0111903	0.00895397	0.0382163	0.019705	0.0430672	0.0613029	0.00827637	0.0205776	0.0371145	0.0366289	0.0292646	0.647151	0.0279657	0.0114335	0.051132	0.026086	0.53317	0.112205	0.366693	0.0939929	0.00533272	0.24652	0.355986	-0.108578	1.49909	0.276916	0.337963	0.323825
O96009	NAPSA_HUMAN	NAPSA NAP1 NAPA	0.0448219	0.246904	0.0148518	0.0662463	0.0328877	0.138361	0.00435137	0.0282748	0.00705225	0.0381327	0.262516	0.1156	0.0434332	0.230349	0.0148462	0.060189	0.0334911	0.142156	0.004453	0.0287456	0.00700129	0.0361295	0.281393	0.117814	-0.0309815	-0.0670511	-0.000375395	-0.0914365	0.0183485	0.0274253	0.0233546	0.0166519	-0.0072261	-0.0525332	0.0719076	0.0191486
O96011	PX11B_HUMAN	PEX11B	0.0735781	0.159778	0.0149669	0.0532853	0.336869	0.0505344	0.0832227	0.0911335	0.0108423	0.0183575	0.0538083	0.053624	0.0541925	0.182119	0.0139212	0.0506038	0.273471	0.0672211	0.0166322	0.0863636	0.0106816	0.0184596	0.127133	0.0992017	-0.26347	0.139825	-0.0698678	-0.0503246	-0.188199	0.330206	-0.800148	-0.0523396	-0.0148226	0.0055602	1.36271	0.849949
O96017	CHK2_HUMAN	CHEK2 CDS1 CHK2 RAD53	0.0444343	0.222039	0.0141234	0.0675083	0.0181446	0.210521	0.003315	0.0192799	0.00563926	0.0640155	0.265378	0.0656017	0.0430995	0.22797	0.0140432	0.0692091	0.0210831	0.184177	0.00383329	0.0218118	0.00581544	0.0485614	0.290581	0.0698151	-0.0300407	0.0267124	-0.00567449	0.0251932	0.161948	-0.125139	0.156346	0.131325	0.0312408	-0.241412	0.0949715	0.0642278
O96019	ACL6A_HUMAN	ACTL6A BAF53 BAF53A INO80K	0.0466965	0.20693	0.0139276	0.0633517	0.0225462	0.219369	0.00428453	0.032161	0.00598285	0.0583116	0.26772	0.0587198	0.0443093	0.19413	0.0140044	0.0584329	0.0230992	0.218315	0.00410019	0.0319201	0.00600098	0.053708	0.288686	0.0632947	-0.0511225	-0.0618574	0.00551238	-0.0776425	0.0245252	-0.00480519	-0.0430255	-0.00748898	0.00303151	-0.0789486	0.0783143	0.0779113
O96028	NSD2_HUMAN	NSD2 KIAA1090 MMSET TRX5 WHSC1	0.0510015	0.21267	0.015448	0.0636029	0.0272848	0.216317	0.00406187	0.0346404	0.00629233	0.0493281	0.254642	0.064711	0.0497016	0.199396	0.0152829	0.0574648	0.0280105	0.218194	0.00414034	0.0357409	0.00633578	0.047592	0.268608	0.0695326	-0.0254868	-0.0624146	-0.0106909	-0.096506	0.0265984	0.0086755	0.0193195	0.0317689	0.00690509	-0.0351948	0.0548473	0.0745107
O96033	MOC2A_HUMAN	MOCS2 MOCO1	0.0448219	0.246904	0.0148518	0.0662463	0.0328877	0.138361	0.00435137	0.0282748	0.00705225	0.0381327	0.262516	0.1156	0.0434332	0.230349	0.0148462	0.060189	0.0334911	0.142156	0.004453	0.0287456	0.00700129	0.0361295	0.281393	0.117814	-0.0309815	-0.0670511	-0.000375395	-0.0914365	0.0183485	0.0274253	0.0233546	0.0166519	-0.0072261	-0.0525332	0.0719076	0.0191486
P00156	CYB_HUMAN	MT-CYB COB CYTB MTCYB	0.048111	0.225196	0.0187749	0.051137	0.0351885	0.0918312	0.00790196	0.222918	0.0104519	0.0295055	0.164167	0.0948165	0.0482486	0.215996	0.0209337	0.0443268	0.0345507	0.0929036	0.00755565	0.248215	0.00894892	0.029446	0.15821	0.0906647	0.00286114	-0.0408529	0.114982	-0.133175	-0.0181268	0.0116774	-0.043826	0.113482	-0.143799	-0.00201468	-0.0362887	-0.0437881
P00167	CYB5_HUMAN	CYB5A CYB5	0.0520018	0.245751	0.0146569	0.0635728	0.0411734	0.12992	0.00410452	0.0288776	0.00754171	0.0330475	0.280523	0.0988289	0.0499325	0.228927	0.0148455	0.0567402	0.0514282	0.118544	0.0044509	0.0319556	0.00778937	0.0310485	0.290678	0.11366	-0.0397933	-0.0684599	0.0128672	-0.107476	0.249066	-0.0875638	0.0843917	0.106587	0.0328384	-0.0604888	0.0362009	0.150064
P00325	ADH1B_HUMAN	ADH1B ADH2	0.0448219	0.246904	0.0148518	0.0662463	0.0328877	0.138361	0.00435137	0.0282748	0.00705225	0.0381327	0.262516	0.1156	0.039144	0.171753	0.0117185	0.0531205	0.0176974	0.338711	0.00355555	0.0182324	0.00530637	0.0280923	0.249697	0.0629722	-0.126676	-0.304372	-0.21097	-0.198137	-0.461883	1.44802	-0.18289	-0.355172	-0.247564	-0.263302	-0.0488301	-0.45526
P00326	ADH1G_HUMAN	ADH1C ADH3	0.0448219	0.246904	0.0148518	0.0662463	0.0328877	0.138361	0.00435137	0.0282748	0.00705225	0.0381327	0.262516	0.1156	0.0434332	0.230349	0.0148462	0.060189	0.0334911	0.142156	0.004453	0.0287456	0.00700129	0.0361295	0.281393	0.117814	-0.0309815	-0.0670511	-0.000375395	-0.0914365	0.0183485	0.0274253	0.0233546	0.0166519	-0.0072261	-0.0525332	0.0719076	0.0191486
P00338	LDHA_HUMAN	LDHA PIG19	0.0507078	0.220052	0.0163388	0.0644102	0.0347183	0.198869	0.00543409	0.0420752	0.00729611	0.0503068	0.231797	0.0779945	0.048416	0.208496	0.0161885	0.0589172	0.0349425	0.197187	0.00554522	0.0405233	0.00721455	0.0463838	0.253572	0.0826138	-0.045196	-0.0525141	-0.00919841	-0.0852825	0.00645799	-0.00845989	0.0204494	-0.0368844	-0.0111786	-0.0779813	0.0939408	0.0592266
P00352	AL1A1_HUMAN	ALDH1A1 ALDC ALDH1 PUMB1	0.0244877	0.0169822	0.00524148	0.010909	0.0229659	0.0316304	0.830543	0.0203792	0.00218705	0.0093069	0.014986	0.0103815	0.0520024	0.23691	0.0151805	0.0548137	0.0371728	0.12226	0.027951	0.0322466	0.00795693	0.031893	0.2796	0.102013	1.12361	12.9505	1.89623	4.02462	0.618606	2.86527	-0.966346	0.58233	2.6382	2.42681	17.6574	8.82641
P00367	DHE3_HUMAN	GLUD1 GLUD	0.0540378	0.206707	0.0164073	0.0619261	0.0452305	0.203336	0.00615655	0.0839566	0.00760683	0.0447492	0.203373	0.0665137	0.0503799	0.195367	0.0149951	0.0510919	0.0359462	0.192863	0.00575035	0.113965	0.00719163	0.0409009	0.225779	0.0657708	-0.0676908	-0.0548605	-0.0860696	-0.174954	-0.205266	-0.0515058	-0.0659792	0.357423	-0.0545827	-0.0859974	0.110173	-0.0111684
P00374	DYR_HUMAN	DHFR	0.0511452	0.228259	0.0156336	0.0744921	0.0535747	0.171104	0.00593792	0.0855435	0.0078416	0.0345624	0.187333	0.0845732	0.0483405	0.215849	0.0158399	0.0633123	0.0476395	0.172408	0.00632176	0.0882894	0.00762556	0.0356794	0.210524	0.0881703	-0.0548368	-0.0543687	0.0131949	-0.15008	-0.110784	0.00762488	0.0646418	0.0320995	-0.0275496	0.0323176	0.123796	0.0425327
P00387	NB5R3_HUMAN	CYB5R3 DIA1	0.0543982	0.187081	0.0158035	0.060788	0.0711387	0.133601	0.0070582	0.176053	0.00890369	0.043298	0.167458	0.0744182	0.0503201	0.186139	0.0162722	0.0606148	0.0682846	0.143068	0.0078824	0.128885	0.00886629	0.0394992	0.199524	0.0906438	-0.0749662	-0.00503341	0.0296552	-0.00284929	-0.0401208	0.0708622	0.116772	-0.267921	-0.00420107	-0.0877374	0.191488	0.218032
P00403	COX2_HUMAN	MT-CO2 COII COX2 COXII MTCO2	0.0488955	0.218408	0.0155109	0.0589792	0.0502782	0.147322	0.0067132	0.118825	0.0077253	0.0357739	0.215668	0.075901	0.047128	0.207238	0.015803	0.056182	0.0476567	0.158778	0.00665969	0.0964164	0.00765836	0.0356012	0.237844	0.0830343	-0.0361484	-0.0511431	0.0188344	-0.0474259	-0.0521412	0.0777672	-0.00797188	-0.188585	-0.00866476	-0.0048268	0.102824	0.0939811
P00441	SODC_HUMAN	SOD1	0.0523332	0.226783	0.0160139	0.0638691	0.0369895	0.181895	0.0123058	0.0467208	0.0073421	0.048469	0.229284	0.0779945	0.0477832	0.215996	0.01566	0.0596468	0.0354217	0.192942	0.00783339	0.0420272	0.00706091	0.0464047	0.248956	0.0802689	-0.0869429	-0.0475638	-0.0220974	-0.0661096	-0.0423858	0.0607287	-0.363438	-0.100461	-0.0382981	-0.0425903	0.0857956	0.0291604
P00480	OTC_HUMAN	OTC	0.0440154	0.22824	0.013741	0.0567312	0.0307445	0.11632	0.00557553	0.15327	0.00739156	0.0318616	0.220318	0.0917918	0.0252928	0.0540875	0.00637551	0.0170409	0.00960269	0.032198	0.0122798	0.777242	0.00456701	0.00908484	0.0348155	0.017413	-0.425365	-0.763024	-0.536024	-0.699621	-0.687662	-0.723194	1.20245	4.07107	-0.382131	-0.714866	-0.841976	-0.810299
P00491	PNPH_HUMAN	PNP NP	0.0604806	0.181922	0.0196118	0.0567537	0.0337329	0.243393	0.00601513	0.0560102	0.00694583	0.0639879	0.193013	0.0781342	0.052762	0.188545	0.0175927	0.0549818	0.0304509	0.223147	0.00500393	0.0565784	0.00698524	0.0517944	0.233384	0.0787746	-0.12762	0.0364065	-0.102954	-0.0312212	-0.097294	-0.0831815	-0.16811	0.0101448	0.0056737	-0.19056	0.209162	0.00819566
P00492	HPRT_HUMAN	HPRT1 HPRT	0.0670207	0.190817	0.0171528	0.0560089	0.0404736	0.224239	0.02184	0.0751035	0.00900391	0.0423285	0.205281	0.0507308	0.0632293	0.191434	0.0169065	0.050901	0.0399891	0.213489	0.0240056	0.0591324	0.00835983	0.0390552	0.237919	0.0555794	-0.0565702	0.0032325	-0.0143597	-0.0911976	-0.0119696	-0.0479405	0.0991594	-0.212655	-0.0715336	-0.0773306	0.15899	0.0955757
P00505	AATM_HUMAN	GOT2	0.0780584	0.155825	0.0212104	0.0623632	0.0285272	0.285403	0.00451687	0.0387357	0.00753937	0.111085	0.16954	0.0371962	0.0633791	0.171056	0.0196216	0.055709	0.0327341	0.265158	0.00440219	0.0429488	0.00719045	0.0676385	0.219813	0.0503493	-0.188055	0.0977465	-0.0749085	-0.106701	0.147473	-0.0709337	-0.0253891	0.108763	-0.0462788	-0.391109	0.296521	0.353615
P00519	ABL1_HUMAN	ABL1 ABL JTK7	0.0518814	0.228502	0.0181576	0.0805162	0.0339931	0.148526	0.00426424	0.0263516	0.00760434	0.0412455	0.206818	0.15214	0.0493765	0.218794	0.0173661	0.0711473	0.0342357	0.150767	0.00447819	0.0262688	0.00738035	0.0401461	0.230706	0.149333	-0.0482816	-0.042485	-0.0435896	-0.11636	0.00713864	0.0150938	0.0501708	-0.00314139	-0.029456	-0.0266551	0.115501	-0.0184487
P00533	EGFR_HUMAN	EGFR ERBB ERBB1 HER1	0.0492335	0.240249	0.0164	0.0751678	0.0394911	0.147106	0.00485637	0.0334745	0.00771357	0.0392873	0.220695	0.126326	0.0476972	0.223493	0.0165746	0.0692319	0.0389966	0.148568	0.00515553	0.0332732	0.00765822	0.0378568	0.237529	0.133966	-0.0312049	-0.0697425	0.0106419	-0.0789695	-0.0125219	0.00993655	0.0616028	-0.00601189	-0.00717479	-0.0364113	0.0762773	0.0604788
P00568	KAD1_HUMAN	AK1	0.0440869	0.264837	0.0114964	0.0468666	0.0188131	0.207004	0.00321753	0.0377962	0.00668323	0.028979	0.270605	0.0596151	0.0443949	0.22146	0.0124026	0.0466159	0.0217664	0.231183	0.00351507	0.0396348	0.00601394	0.0305502	0.273403	0.0690597	0.00698569	-0.163787	0.0788234	-0.0053501	0.156983	0.116804	0.0924747	0.0486442	-0.100145	0.0542198	0.0103423	0.158425
P00813	ADA_HUMAN	ADA ADA1	0.0639015	0.203039	0.084361	0.0551673	0.0205678	0.155773	0.00428786	0.0238402	0.00739914	0.0440689	0.265049	0.0725459	0.0562403	0.211259	0.0523058	0.0533873	0.0270009	0.151806	0.00436028	0.0278672	0.00733195	0.0386484	0.271317	0.0984763	-0.11989	0.0404881	-0.379977	-0.0322663	0.312774	-0.0254663	0.0168891	0.168916	-0.00908109	-0.123001	0.0236465	0.357436
P00918	CAH2_HUMAN	CA2	0.060473	0.182838	0.0160079	0.051339	0.0253326	0.269015	0.00473977	0.0381992	0.0165882	0.0604139	0.231495	0.0435585	0.083737	0.18098	0.0176002	0.0508516	0.0374995	0.205113	0.00632587	0.0323798	0.0875534	0.0552305	0.19005	0.0526801	0.3847	-0.0101612	0.0994685	-0.00949421	0.480284	-0.237543	0.334636	-0.152343	4.27804	-0.0857979	-0.179033	0.209412
P00966	ASSY_HUMAN	ASS1 ASS	0.0525631	0.203554	0.0178598	0.0751774	0.0450831	0.179596	0.00407566	0.0365277	0.0102	0.0527247	0.213497	0.109142	0.051443	0.199381	0.0171235	0.0639531	0.041221	0.187186	0.00429302	0.03539	0.0089196	0.0492391	0.231678	0.110172	-0.0213096	-0.0205021	-0.0412275	-0.149305	-0.0856658	0.0422622	0.0533331	-0.031145	-0.125533	-0.0661078	0.08516	0.00944555
P00973	OAS1_HUMAN	OAS1 OIAS	0.0484419	0.230859	0.0157669	0.0668204	0.0368416	0.159489	0.00413998	0.0272042	0.00705972	0.0372294	0.245366	0.120782	0.0502343	0.199533	0.0161195	0.0582032	0.0400709	0.193525	0.0044985	0.0255233	0.00685852	0.0341737	0.246602	0.124659	0.0370015	-0.135693	0.0223606	-0.12896	0.0876537	0.213405	0.0866005	-0.0617873	-0.0284996	-0.082079	0.00503734	0.0320934
P01009	A1AT_HUMAN	SERPINA1 AAT PI PRO0684 PRO2209	0.0585394	0.221439	0.015423	0.062836	0.233042	0.106169	0.0101986	0.0225959	0.0107656	0.0317561	0.127029	0.100206	0.0565156	0.217078	0.0157421	0.0609482	0.210112	0.116984	0.00828853	0.0274824	0.0100115	0.0315242	0.165588	0.0797257	-0.0345714	-0.0196942	0.0206917	-0.030044	-0.098396	0.101868	-0.187288	0.216256	-0.0700452	-0.00730423	0.303542	-0.204381
P01034	CYTC_HUMAN	CST3	0.0774145	0.206607	0.01787	0.16101	0.0273149	0.169332	0.00558121	0.0293242	0.00796021	0.0450064	0.18777	0.0648111	0.0535386	0.199955	0.0170563	0.0820209	0.0350848	0.194589	0.00510009	0.0397618	0.00728857	0.0535933	0.233876	0.0781356	-0.308416	-0.0321964	-0.0455331	-0.490584	0.284458	0.149162	-0.0862034	0.355939	-0.0843748	0.190792	0.245548	0.20559
P01040	CYTA_HUMAN	CSTA STF1 STFA	0.0547969	0.198654	0.0186894	0.0703193	0.0361141	0.213386	0.00464143	0.041206	0.00713096	0.062968	0.214698	0.0773954	0.0532949	0.184746	0.0177661	0.0571332	0.0328159	0.229298	0.00460744	0.0421953	0.00690363	0.0669118	0.23469	0.069638	-0.0274104	-0.0700114	-0.0494022	-0.187517	-0.091327	0.074567	-0.00732259	0.0240083	-0.0318791	0.0626324	0.093115	-0.10023
P01100	FOS_HUMAN	FOS G0S7	0.0410565	0.219393	0.0115296	0.0527617	0.0147695	0.189116	0.00293254	0.015146	0.00494594	0.0393969	0.348879	0.0600728	0.0369415	0.189073	0.010544	0.0444265	0.0142859	0.171085	0.00294936	0.0148119	0.00478743	0.0322783	0.416236	0.0625812	-0.100226	-0.138202	-0.085478	-0.15798	-0.0327438	-0.0953454	0.00573534	-0.0220629	-0.0320499	-0.180689	0.193067	0.0417573
P01106	MYC_HUMAN	MYC BHLHE39	0.0485813	0.221201	0.0154684	0.0622261	0.0296111	0.199281	0.00430387	0.0363116	0.00667272	0.0492298	0.255343	0.0717699	0.0469552	0.208969	0.0154871	0.0575426	0.0306067	0.199142	0.00438526	0.0358467	0.00671626	0.0460576	0.271788	0.0765034	-0.0334707	-0.0552994	0.0012103	-0.0752663	0.0336224	-0.000695085	0.0189108	-0.0128022	0.00652489	-0.0644378	0.0644028	0.0659532
P01111	RASN_HUMAN	NRAS HRAS1	0.0500832	0.213099	0.01808	0.0914189	0.0570619	0.0696353	0.00475843	0.0214109	0.00926647	0.0231922	0.152029	0.289965	0.0496344	0.207277	0.0183766	0.0830921	0.0511741	0.0793823	0.00482688	0.0220653	0.00917182	0.0244745	0.172435	0.27809	-0.00896278	-0.0273203	0.0164064	-0.0910834	-0.103182	0.139973	0.0143862	0.0305593	-0.0102144	0.0552878	0.134222	-0.0409511
P01112	RASH_HUMAN	HRAS HRAS1	0.0527704	0.210182	0.0191927	0.0845481	0.0446378	0.0730693	0.00429336	0.0183724	0.00886062	0.025988	0.137723	0.320362	0.051387	0.207998	0.01912	0.0789982	0.044012	0.0872834	0.00442257	0.0204366	0.00873545	0.0269471	0.165686	0.284973	-0.0262166	-0.010393	-0.00378752	-0.0656413	-0.0140211	0.194529	0.030095	0.112355	-0.0141269	0.0369041	0.203042	-0.110465
P01130	LDLR_HUMAN	LDLR	0.053262	0.204654	0.0194452	0.0786865	0.0987741	0.115436	0.00570039	0.0289017	0.0103753	0.0312091	0.173099	0.180457	0.0557685	0.150492	0.016598	0.0612155	0.29306	0.0838942	0.00757104	0.0198051	0.0141131	0.0234726	0.0973104	0.1767	0.0470592	-0.264652	-0.146423	-0.222033	1.96698	-0.273241	0.328163	-0.314744	0.360258	-0.247895	-0.437835	-0.020819
P01137	TGFB1_HUMAN	TGFB1 TGFB	0.0514964	0.220555	0.0160356	0.0632014	0.0374315	0.191734	0.00448912	0.0366519	0.00711962	0.0476159	0.224044	0.0996257	0.0493341	0.208795	0.016024	0.0587342	0.0378729	0.193946	0.00467181	0.037694	0.0072692	0.0454391	0.24509	0.0951292	-0.0419892	-0.0533187	-0.000727917	-0.0706821	0.0117916	0.0115366	0.0406956	0.0284317	0.0210099	-0.0457155	0.0939388	-0.0451333
P01213	PDYN_HUMAN	PDYN	0.0381511	0.191698	0.0110835	0.0601071	0.0198124	0.0900013	0.00414117	0.0317368	0.00569308	0.02643	0.454162	0.0669843	0.035449	0.168831	0.0105862	0.0451165	0.0223338	0.0880353	0.00985415	0.0387638	0.00589104	0.0195917	0.492797	0.06275	-0.0708257	-0.119284	-0.0448706	-0.249398	0.127266	-0.0218444	1.37956	0.221415	0.0347716	-0.25873	0.0850704	-0.0632137
P01303	NPY_HUMAN	NPY	0.0430384	0.152104	0.0101945	0.0444773	0.3497	0.0943285	0.00825025	0.00987447	0.0105775	0.021946	0.163958	0.0915512	0.0371473	0.066851	0.00860552	0.0253282	0.556621	0.0413802	0.011053	0.0062785	0.00954808	0.012377	0.0809077	0.143903	-0.13688	-0.560492	-0.155866	-0.430538	0.591709	-0.561318	0.339722	-0.364168	-0.0973177	-0.436026	-0.506534	0.571831
P01583	IL1A_HUMAN	IL1A IL1F1	0.0448219	0.246904	0.0148518	0.0662463	0.0328877	0.138361	0.00435137	0.0282748	0.00705225	0.0381327	0.262516	0.1156	0.0434332	0.230349	0.0148462	0.060189	0.0334911	0.142156	0.004453	0.0287456	0.00700129	0.0361295	0.281393	0.117814	-0.0309815	-0.0670511	-0.000375395	-0.0914365	0.0183485	0.0274253	0.0233546	0.0166519	-0.0072261	-0.0525332	0.0719076	0.0191486
P01730	CD4_HUMAN	CD4	0.0825135	0.194364	0.0168595	0.0682639	0.0390324	0.214812	0.00473192	0.0540086	0.0079575	0.0418565	0.189571	0.0860292	0.0713778	0.187597	0.0168968	0.0570684	0.0395224	0.223169	0.00500741	0.0530385	0.00764157	0.0433222	0.220317	0.0750414	-0.134956	-0.0348175	0.00221088	-0.164004	0.0125526	0.0389042	0.0582201	-0.0179612	-0.0397019	0.0350182	0.162192	-0.127722
P01732	CD8A_HUMAN	CD8A MAL	0.0476671	0.259174	0.0146284	0.0840507	0.0580864	0.105577	0.00456809	0.0219705	0.00758555	0.0349689	0.241887	0.119836	0.0439747	0.248539	0.0134281	0.0678204	0.118721	0.101394	0.00551018	0.0176172	0.00793597	0.0269771	0.242756	0.105327	-0.0774622	-0.0410359	-0.0820551	-0.193102	1.04387	-0.0396236	0.206233	-0.198145	0.0461952	-0.228538	0.00359187	-0.121075
P01833	PIGR_HUMAN	PIGR	0.0446763	0.250791	0.0146757	0.0658715	0.0319465	0.139932	0.004215	0.0267871	0.00692466	0.038171	0.2659	0.110109	0.0434574	0.236804	0.0144327	0.0579792	0.0309739	0.148432	0.0041871	0.0263884	0.00664087	0.0358651	0.292935	0.101905	-0.0272835	-0.0557727	-0.0165554	-0.119813	-0.0304445	0.0607423	-0.00661821	-0.0148819	-0.0409833	-0.0604117	0.101674	-0.0745115
P01889	HLAB_HUMAN	HLA-B HLAB	0.0578864	0.258821	0.0147613	0.0923749	0.0884819	0.0882835	0.00554494	0.0213123	0.00809874	0.0299617	0.18147	0.153003	0.0509408	0.224281	0.0154755	0.0869867	0.10827	0.112188	0.00655647	0.0272823	0.00887507	0.0290989	0.194083	0.135963	-0.119986	-0.133452	0.0483818	-0.0583294	0.22364	0.270769	0.182424	0.280123	0.0958585	-0.0287965	0.069503	-0.111373
P01903	DRA_HUMAN	HLA-DRA HLA-DRA1	0.0506704	0.206789	0.0154441	0.0681641	0.0439574	0.0921067	0.00519913	0.0187755	0.00839776	0.0340993	0.161053	0.295343	0.0511955	0.182803	0.0161418	0.0629214	0.0528419	0.113528	0.00542824	0.0237715	0.00993398	0.0365812	0.168114	0.27674	0.0103637	-0.115991	0.0451732	-0.0769138	0.202116	0.232569	0.0440662	0.266094	0.182933	0.0727844	0.0438378	-0.0629897
P02489	CRYAA_HUMAN	CRYAA CRYA1 HSPB4	0.0798762	0.171524	0.019069	0.046615	0.0546496	0.0724685	0.00850861	0.0929261	0.00962708	0.10001	0.249418	0.095308	0.0870184	0.18655	0.0214866	0.0487005	0.0472199	0.0774077	0.00815112	0.0916855	0.00998505	0.0959355	0.204663	0.121197	0.0894153	0.0876044	0.126781	0.0447371	-0.135952	0.0681573	-0.042014	-0.0133508	0.0371839	-0.0407428	-0.179437	0.271632
P02511	CRYAB_HUMAN	CRYAB CRYA2 HSPB5	0.0489933	0.272792	0.0156128	0.0636497	0.0433303	0.088658	0.00553091	0.031456	0.00686088	0.0390241	0.254253	0.129839	0.0448723	0.251741	0.0156836	0.0539995	0.0406039	0.0847187	0.00483553	0.0300186	0.00654987	0.0420291	0.287755	0.137193	-0.0841139	-0.0771689	0.00453504	-0.151614	-0.0629201	-0.0444317	-0.125727	-0.0456933	-0.0453303	0.0770034	0.131765	0.0566399
P02533	K1C14_HUMAN	KRT14	0.0529181	0.212654	0.0172073	0.0667828	0.0333847	0.206044	0.00475418	0.0415145	0.00714861	0.0518018	0.221751	0.084038	0.0504168	0.200053	0.0168981	0.0613821	0.0359428	0.205467	0.00484899	0.0397021	0.00744015	0.04892	0.242263	0.0866649	-0.0472667	-0.059255	-0.0179734	-0.080869	0.0766263	-0.00280135	0.0199433	-0.0436586	0.0407819	-0.0556325	0.092501	0.0312579
P02538	K2C6A_HUMAN	KRT6A K6A KRT6D	0.0544008	0.20839	0.0174787	0.069466	0.0306132	0.218254	0.00444652	0.0410643	0.0081919	0.0619488	0.209188	0.0765586	0.0499834	0.201196	0.0170466	0.0652632	0.0306916	0.210305	0.00458621	0.0384917	0.00765863	0.057328	0.235599	0.0818511	-0.0812016	-0.0345228	-0.0247224	-0.0605005	0.00256075	-0.0364205	0.0314145	-0.0626465	-0.0650972	-0.0745904	0.126257	0.0691301
P02545	LMNA_HUMAN	LMNA LMN1	0.0490313	0.232143	0.0152579	0.0686605	0.050263	0.157995	0.00465847	0.0336347	0.00719207	0.0383362	0.251396	0.0914317	0.0462251	0.222724	0.0154466	0.0648006	0.0510707	0.153548	0.00468149	0.033266	0.00718072	0.0352905	0.266389	0.099377	-0.0572329	-0.0405715	0.012366	-0.0562181	0.0160683	-0.0281496	0.00494142	-0.010961	-0.00157756	-0.0794469	0.0596393	0.0868991
P02649	APOE_HUMAN	APOE	0.0549286	0.182159	0.0129591	0.0764811	0.0535382	0.0532923	0.0070258	0.250718	0.00810518	0.0498708	0.126655	0.124267	0.0550175	0.193055	0.0153293	0.0788365	0.0622032	0.0783444	0.00601136	0.127334	0.00950083	0.0550358	0.176747	0.142585	0.00161936	0.0598183	0.182897	0.0307962	0.161848	0.470087	-0.144388	-0.492124	0.172193	0.103568	0.395498	0.147413
P02654	APOC1_HUMAN	APOC1	0.0494781	0.256742	0.0155277	0.0711763	0.05474	0.13024	0.00531119	0.0315362	0.00753665	0.037236	0.240242	0.100233	0.0490506	0.235902	0.0157728	0.0638063	0.0569695	0.138252	0.00520528	0.0348996	0.00746334	0.0353528	0.256507	0.100818	-0.00864078	-0.0811707	0.0157852	-0.103547	0.0407294	0.0615227	-0.0199394	0.106653	-0.00972702	-0.0505763	0.0677026	0.00582874
P02675	FIBB_HUMAN	FGB	0.0471137	0.289226	0.0127987	0.0506505	0.0347656	0.160938	0.00454928	0.0286115	0.00722417	0.0562387	0.251005	0.0568796	0.0439709	0.25382	0.0126147	0.0467059	0.0232599	0.1886	0.00461968	0.0328161	0.00638313	0.050531	0.284838	0.0518406	-0.0667055	-0.122415	-0.0143746	-0.0778778	-0.33095	0.171882	0.0154752	0.146958	-0.116421	-0.101491	0.13479	-0.0885921
P02708	ACHA_HUMAN	CHRNA1 ACHRA CHNRA	0.0448219	0.246904	0.0148518	0.0662463	0.0328877	0.138361	0.00435137	0.0282748	0.00705225	0.0381327	0.262516	0.1156	0.0434332	0.230349	0.0148462	0.060189	0.0334911	0.142156	0.004453	0.0287456	0.00700129	0.0361295	0.281393	0.117814	-0.0309815	-0.0670511	-0.000375395	-0.0914365	0.0183485	0.0274253	0.0233546	0.0166519	-0.0072261	-0.0525332	0.0719076	0.0191486
P02743	SAMP_HUMAN	APCS PTX2	0.0461759	0.235416	0.0151106	0.0674009	0.0318979	0.16701	0.00408772	0.0266574	0.00706378	0.0378838	0.243226	0.11807	0.0485853	0.208056	0.0164427	0.0598962	0.0337917	0.198036	0.00415198	0.0282827	0.00724823	0.0374852	0.242245	0.11578	0.0521786	-0.116221	0.0881568	-0.111344	0.0593693	0.185772	0.0157192	0.0609695	0.0261115	-0.0105216	-0.00403287	-0.0193988
P02748	CO9_HUMAN	C9	0.0448219	0.246904	0.0148518	0.0662463	0.0328877	0.138361	0.00435137	0.0282748	0.00705225	0.0381327	0.262516	0.1156	0.0434332	0.230349	0.0148462	0.060189	0.0334911	0.142156	0.004453	0.0287456	0.00700129	0.0361295	0.281393	0.117814	-0.0309815	-0.0670511	-0.000375395	-0.0914365	0.0183485	0.0274253	0.0233546	0.0166519	-0.0072261	-0.0525332	0.0719076	0.0191486
P02760	AMBP_HUMAN	AMBP HCP ITIL	0.0530933	0.199843	0.0157972	0.0752774	0.0244308	0.256689	0.0034291	0.022373	0.00786957	0.0394167	0.171984	0.129796	0.0518797	0.186359	0.0169245	0.0634726	0.0261253	0.264196	0.0036991	0.0271863	0.008236	0.0389137	0.194494	0.118513	-0.0228575	-0.0674729	0.0713619	-0.156817	0.0693595	0.0292452	0.0787371	0.215138	0.0465628	-0.0127625	0.130883	-0.0869276
P02765	FETUA_HUMAN	AHSG FETUA PRO2743	0.0620374	0.196016	0.0178449	0.0824171	0.0526639	0.137225	0.0263584	0.0339936	0.00814725	0.0335427	0.169568	0.180186	0.0519108	0.211102	0.0174043	0.0858699	0.0381448	0.187863	0.00733529	0.0352724	0.00733567	0.0383519	0.227566	0.0918438	-0.163233	0.0769643	-0.0246913	0.0418944	-0.275694	0.369015	-0.72171	0.03762	-0.0996141	0.143373	0.342033	-0.490283
P02768	ALBU_HUMAN	ALB GIG20 GIG42 PRO0903 PRO1708 PRO2044 PRO2619 PRO2675 UNQ696/PRO1341	0.0502787	0.227005	0.0161948	0.0748479	0.0352809	0.185731	0.00460653	0.0383468	0.00722292	0.0511449	0.228889	0.0804517	0.048704	0.208186	0.0163868	0.0663955	0.0376178	0.188266	0.00484815	0.0379625	0.00719134	0.0481303	0.249488	0.0868229	-0.0313209	-0.0828988	0.0118557	-0.112927	0.0662364	0.0136503	0.0524514	-0.0100224	-0.00437172	-0.058941	0.0899951	0.0791939
P02788	TRFL_HUMAN	LTF GIG12 LF	0.081349	0.16769	0.0178992	0.0565209	0.0357695	0.29417	0.00406783	0.0456095	0.00685799	0.070214	0.180581	0.0392707	0.0726092	0.169334	0.0174042	0.0651439	0.0367728	0.261305	0.00408873	0.0444575	0.00703266	0.0647095	0.207037	0.050106	-0.107436	0.00980305	-0.0276551	0.152562	0.0280487	-0.111721	0.00513826	-0.0252569	0.0254697	-0.0783962	0.146501	0.275912
P02794	FRIH_HUMAN	FTH1 FTH FTHL6 OK/SW-cl.84 PIG15	0.0508228	0.193714	0.0154382	0.0607039	0.0328226	0.181814	0.00438793	0.0676995	0.0157491	0.0451279	0.232563	0.0991567	0.0482436	0.197948	0.0161213	0.0540447	0.0315403	0.181481	0.00452346	0.0723323	0.00744698	0.0558299	0.250575	0.0799137	-0.0507488	0.0218577	0.044245	-0.109701	-0.039068	-0.00183583	0.0308876	0.0684312	-0.52715	0.237149	0.0774506	-0.194066
P03372	ESR1_HUMAN	ESR1 ESR NR3A1	0.0491696	0.216978	0.0153983	0.0613728	0.0297388	0.200131	0.00412321	0.0313847	0.00649859	0.0480172	0.260535	0.076653	0.0472079	0.208186	0.0153392	0.0568966	0.0303843	0.199489	0.00423879	0.0323325	0.00655032	0.0446435	0.275493	0.0792387	-0.0398966	-0.0405205	-0.00384091	-0.0729351	0.0217069	-0.00320884	0.0280339	0.0301978	0.00796049	-0.0702596	0.0574153	0.0337325
P03950	ANGI_HUMAN	ANG RNASE5	0.0542214	0.182099	0.0144175	0.0649706	0.0232092	0.295398	0.00304004	0.0261882	0.00563621	0.0526796	0.223538	0.0546021	0.0452942	0.197737	0.0137994	0.0594167	0.0270214	0.233095	0.0035843	0.0293374	0.00599668	0.0459606	0.262581	0.0761766	-0.164644	0.0858764	-0.0428757	-0.0854832	0.16425	-0.210911	0.179029	0.120253	0.0639568	-0.127543	0.174656	0.395121
P04004	VTNC_HUMAN	VTN	0.0574301	0.189089	0.0156498	0.070859	0.0298765	0.226741	0.00407259	0.0555752	0.00644304	0.0489291	0.227814	0.0675204	0.0502993	0.193401	0.0166278	0.0621384	0.0346535	0.21599	0.00413857	0.0438345	0.00654413	0.0377138	0.247796	0.0868633	-0.124164	0.0228014	0.0624975	-0.123069	0.159893	-0.0474135	0.0162012	-0.211257	0.0156907	-0.229215	0.087709	0.286474
P04035	HMDH_HUMAN	HMGCR	0.0348159	0.0539789	0.00801011	0.0282293	0.699251	0.0425817	0.0146016	0.0108194	0.00911642	0.0147129	0.0300601	0.0538223	0.0270617	0.0253299	0.00638085	0.0209999	0.796043	0.0267385	0.0116358	0.00872911	0.00687706	0.00952534	0.0184018	0.0422772	-0.222718	-0.530744	-0.203401	-0.256095	0.138422	-0.372066	-0.203118	-0.193201	-0.24564	-0.352584	-0.387834	-0.214504
P04040	CATA_HUMAN	CAT	0.0493859	0.236832	0.0168192	0.0772757	0.0318499	0.138614	0.0178642	0.0497093	0.00734322	0.0393973	0.251705	0.0832043	0.0472126	0.23617	0.0156406	0.0743926	0.0321395	0.144948	0.0174668	0.0513906	0.00726087	0.0363963	0.25944	0.0775416	-0.0440063	-0.0027955	-0.070074	-0.0373088	0.00909514	0.0456963	-0.0222496	0.0338235	-0.0112142	-0.0761743	0.0307323	-0.0680581
P04049	RAF1_HUMAN	RAF1 RAF	0.048706	0.243349	0.0167434	0.0748891	0.0455126	0.148094	0.00440813	0.0291526	0.00771081	0.0479378	0.218983	0.114514	0.0481003	0.220908	0.0162693	0.0676932	0.0386837	0.170211	0.00442124	0.0298383	0.00753096	0.0487691	0.239547	0.108028	-0.0124356	-0.0922191	-0.0283182	-0.0960874	-0.150043	0.149348	0.00297313	0.0235228	-0.0233241	0.0173408	0.0939082	-0.0566387
P04053	TDT_HUMAN	DNTT TDT	0.0538464	0.194841	0.016302	0.0569245	0.0245179	0.225048	0.00395076	0.0306752	0.00621009	0.0570243	0.269511	0.061149	0.0478797	0.153659	0.0138718	0.040171	0.0193523	0.260137	0.00326759	0.0262073	0.00529311	0.0518943	0.336828	0.0414397	-0.110811	-0.21136	-0.149071	-0.294312	-0.210687	0.155915	-0.172923	-0.145651	-0.147659	-0.0899627	0.249774	-0.322317
P04054	PA21B_HUMAN	PLA2G1B PLA2 PLA2A PPLA2	0.0448219	0.246904	0.0148518	0.0662463	0.0328877	0.138361	0.00435137	0.0282748	0.00705225	0.0381327	0.262516	0.1156	0.0434332	0.230349	0.0148462	0.060189	0.0334911	0.142156	0.004453	0.0287456	0.00700129	0.0361295	0.281393	0.117814	-0.0309815	-0.0670511	-0.000375395	-0.0914365	0.0183485	0.0274253	0.0233546	0.0166519	-0.0072261	-0.0525332	0.0719076	0.0191486
P04070	PROC_HUMAN	PROC	0.0448219	0.246904	0.0148518	0.0662463	0.0328877	0.138361	0.00435137	0.0282748	0.00705225	0.0381327	0.262516	0.1156	0.0434332	0.230349	0.0148462	0.060189	0.0334911	0.142156	0.004453	0.0287456	0.00700129	0.0361295	0.281393	0.117814	-0.0309815	-0.0670511	-0.000375395	-0.0914365	0.0183485	0.0274253	0.0233546	0.0166519	-0.0072261	-0.0525332	0.0719076	0.0191486
P04075	ALDOA_HUMAN	ALDOA ALDA	0.0505793	0.21999	0.0160874	0.0638272	0.0339487	0.201414	0.00553945	0.040416	0.00718353	0.0494582	0.235307	0.076249	0.048577	0.208426	0.0160528	0.0590234	0.0333929	0.200932	0.00477893	0.0378324	0.00704865	0.0472015	0.256389	0.0803455	-0.0395875	-0.0525684	-0.00215561	-0.0752617	-0.0163744	-0.00239107	-0.137291	-0.0639253	-0.0187755	-0.0456278	0.089593	0.0537257
P04080	CYTB_HUMAN	CSTB CST6 STFB	0.0673893	0.186932	0.0181467	0.065353	0.0356741	0.267498	0.00534511	0.0500172	0.0068207	0.0562924	0.190039	0.0504925	0.0635858	0.183801	0.0188968	0.0535749	0.0405396	0.24848	0.0056888	0.0646314	0.00720946	0.0558334	0.198781	0.0589779	-0.0564414	-0.0167486	0.0413326	-0.180222	0.136389	-0.0710968	0.0643001	0.292184	0.0569976	-0.00815384	0.0460009	0.168054
P04083	ANXA1_HUMAN	ANXA1 ANX1 LPC1	0.0515383	0.232511	0.0161262	0.0657244	0.0323827	0.186188	0.004825	0.0363703	0.00695456	0.0490412	0.236479	0.0818599	0.0499327	0.22539	0.0158689	0.0565752	0.0300821	0.192248	0.00463291	0.0344047	0.00661817	0.0460491	0.260582	0.077616	-0.0311522	-0.0306259	-0.0159593	-0.139206	-0.0710458	0.0325486	-0.0398105	-0.0540455	-0.0483694	-0.0610121	0.101927	-0.051844
P04114	APOB_HUMAN	APOB	0.0469592	0.0980858	0.0139462	0.0384448	0.541093	0.0722663	0.012872	0.016043	0.00900847	0.0234583	0.0532759	0.0745468	0.0591727	0.179659	0.0194666	0.0568334	0.252893	0.123281	0.00981313	0.0239325	0.010172	0.0320258	0.13223	0.10052	0.260088	0.831657	0.395832	0.478311	-0.532626	0.705933	-0.237639	0.491771	0.129164	0.365227	1.48198	0.348418
P04150	GCR_HUMAN	NR3C1 GRL	0.0454118	0.214669	0.0148377	0.0603522	0.0231497	0.192804	0.00366213	0.0244156	0.00601984	0.0440225	0.295517	0.0751393	0.0436463	0.203848	0.0141498	0.0563957	0.0242094	0.194644	0.00383556	0.0260285	0.00603693	0.0421298	0.307761	0.0773148	-0.038879	-0.0504068	-0.0463571	-0.065557	0.0457766	0.00954419	0.0473569	0.0660584	0.00283866	-0.0429921	0.0414345	0.0289519
P04156	PRIO_HUMAN	PRNP ALTPRP PRIP PRP	0.0562198	0.188556	0.0167424	0.0605811	0.0428974	0.222759	0.00504008	0.0599941	0.00740769	0.0671246	0.216985	0.0556924	0.0535181	0.177474	0.0145297	0.0489879	0.039387	0.209061	0.00489696	0.10181	0.00685392	0.0625014	0.22549	0.0554895	-0.0480558	-0.0587692	-0.13216	-0.191366	-0.081832	-0.0614923	-0.0283972	0.696993	-0.0747558	-0.068875	0.0391946	-0.0036425
P04179	SODM_HUMAN	SOD2	0.174196	0.107835	0.0189019	0.0377856	0.0546889	0.352125	0.00511881	0.0218678	0.00752781	0.0815796	0.11406	0.0243136	0.0954913	0.14071	0.0181838	0.0358916	0.0272085	0.303466	0.00412575	0.025375	0.00687579	0.124133	0.183181	0.0353575	-0.451818	0.304868	-0.0379891	-0.0501268	-0.502485	-0.138186	-0.194003	0.160383	-0.0866145	0.521622	0.606008	0.454232
P04181	OAT_HUMAN	OAT	0.0529381	0.195463	0.0150178	0.0545091	0.0424174	0.178562	0.00691817	0.15383	0.00773786	0.039676	0.190521	0.0624103	0.0506335	0.189101	0.0154097	0.0517427	0.0410988	0.184191	0.0066073	0.131124	0.00756641	0.0401489	0.214745	0.0676322	-0.043534	-0.0325491	0.0260978	-0.0507517	-0.0310852	0.0315261	-0.0449358	-0.147604	-0.022157	0.0119182	0.127145	0.0836706
P04198	MYCN_HUMAN	MYCN BHLHE37 NMYC	0.0474798	0.204805	0.0134442	0.080468	0.0189973	0.238098	0.00358358	0.0256963	0.00572339	0.0558161	0.257949	0.0479403	0.047108	0.196607	0.0144169	0.0610275	0.0235624	0.229994	0.00384535	0.0308792	0.00603979	0.0532301	0.274192	0.0590973	-0.00782957	-0.0400271	0.0723565	-0.241592	0.240305	-0.0340353	0.0730474	0.201698	0.0552802	-0.0463318	0.0629729	0.232727
P04201	MAS_HUMAN	MAS1 MAS	0.049211	0.20633	0.014903	0.0673601	0.113233	0.0898424	0.00538716	0.0263236	0.00876786	0.025555	0.184379	0.208708	0.0506257	0.192822	0.01611	0.0741675	0.0908139	0.100701	0.00731683	0.0329065	0.0087273	0.0261887	0.192133	0.207488	0.0287479	-0.0654684	0.0809897	0.10106	-0.197991	0.120867	0.358199	0.250074	-0.00462638	0.0247987	0.0420555	-0.0058489
P04216	THY1_HUMAN	THY1	0.0512979	0.226462	0.0162496	0.0825302	0.0359389	0.100331	0.00398461	0.0214337	0.00778469	0.0286211	0.194193	0.231173	0.0513615	0.213427	0.0170556	0.0765888	0.0401745	0.105322	0.00418185	0.0252751	0.0078263	0.0278327	0.213288	0.217667	0.00123845	-0.0575577	0.0496048	-0.0719908	0.117853	0.0497418	0.0495012	0.179222	0.00534437	-0.0275454	0.09833	-0.0584263
P04233	HG2A_HUMAN	CD74 DHLAG	0.0725606	0.175329	0.0202337	0.312485	0.0356816	0.106769	0.00482032	0.0546148	0.00782338	0.0357573	0.0910979	0.0828275	0.0748612	0.160377	0.0197549	0.224459	0.0439361	0.122227	0.00559461	0.0960532	0.00837916	0.0389662	0.119216	0.0861762	0.0317058	-0.0852786	-0.0236658	-0.281698	0.231337	0.144773	0.16063	0.758739	0.0710405	0.0897426	0.308664	0.0404307
P04264	K2C1_HUMAN	KRT1 KRTA	0.05252	0.217123	0.0171354	0.0682797	0.0339529	0.200492	0.00470583	0.0390464	0.00744841	0.0501029	0.221766	0.0874266	0.0507671	0.201173	0.0167314	0.0597093	0.0338186	0.210532	0.0047298	0.0404143	0.00713063	0.0493599	0.243245	0.0823881	-0.0333766	-0.0734611	-0.0235736	-0.12552	-0.00395543	0.0500782	0.00509434	0.0350326	-0.042664	-0.0148297	0.0968538	-0.0576309
P04271	S100B_HUMAN	S100B	0.0464104	0.220069	0.0191295	0.0687199	0.0222331	0.154065	0.00333201	0.0218469	0.0063304	0.0659734	0.270397	0.101494	0.0472522	0.219345	0.0197391	0.0713255	0.0267404	0.119606	0.00340541	0.0191038	0.00735667	0.0524395	0.256096	0.15759	0.0181371	-0.00328641	0.0318687	0.0379168	0.202726	-0.223667	0.022029	-0.12556	0.162118	-0.205141	-0.0528895	0.552711
P04275	VWF_HUMAN	VWF F8VWF	0.0467444	0.238768	0.0152159	0.0664147	0.0387895	0.149301	0.0046838	0.0298481	0.00747355	0.0414016	0.253085	0.108274	0.0463592	0.218077	0.015234	0.0608489	0.0465471	0.156447	0.00535653	0.0326799	0.00831955	0.0411043	0.26359	0.105437	-0.00824004	-0.0866604	0.00119579	-0.0838041	0.19999	0.0478605	0.14363	0.094876	0.1132	-0.00718059	0.0415085	-0.0262026
P04279	SEMG1_HUMAN	SEMG1 SEMG	0.0281288	0.135959	0.00774632	0.0262744	0.0146642	0.0763467	0.00293767	0.0107968	0.00415482	0.0192803	0.62883	0.0448811	0.0310252	0.138195	0.00966498	0.0289866	0.0183205	0.098699	0.0031491	0.0140038	0.00457733	0.0201357	0.580936	0.0523063	0.10297	0.0164518	0.247686	0.103223	0.249341	0.292773	0.0719713	0.297024	0.101691	0.0443662	-0.0761637	0.165441
P04350	TBB4A_HUMAN	TUBB4A TUBB4 TUBB5	0.055217	0.208855	0.0173768	0.0704358	0.0342771	0.202154	0.00471356	0.0579675	0.00734811	0.0638843	0.204797	0.0729743	0.0496468	0.20764	0.016467	0.0621007	0.0362754	0.193614	0.00488458	0.045995	0.00716635	0.0491743	0.242758	0.084278	-0.100879	-0.00581421	-0.0523551	-0.118336	0.0582991	-0.042245	0.0362827	-0.206538	-0.024735	-0.23026	0.185358	0.1549
P04406	G3P_HUMAN	GAPDH GAPD CDABP0047 OK/SW-cl.12	0.0500994	0.223677	0.0159976	0.0660408	0.0342714	0.188386	0.00455642	0.0353628	0.00691888	0.0502711	0.243521	0.0808967	0.0479166	0.210126	0.0159683	0.0595472	0.0336026	0.18991	0.00465306	0.0353299	0.00696726	0.0457059	0.263613	0.0866604	-0.0435696	-0.0605861	-0.00182922	-0.0983271	-0.0195129	0.00808965	0.0212096	-0.000928775	0.00699304	-0.0908104	0.0825036	0.0712481
P04554	PRM2_HUMAN	PRM2	0.0448219	0.246904	0.0148518	0.0662463	0.0328877	0.138361	0.00435137	0.0282748	0.00705225	0.0381327	0.262516	0.1156	0.0434332	0.230349	0.0148462	0.060189	0.0334911	0.142156	0.004453	0.0287456	0.00700129	0.0361295	0.281393	0.117814	-0.0309815	-0.0670511	-0.000375395	-0.0914365	0.0183485	0.0274253	0.0233546	0.0166519	-0.0072261	-0.0525332	0.0719076	0.0191486
P04626	ERBB2_HUMAN	ERBB2 HER2 MLN19 NEU NGL	0.051682	0.216633	0.0163109	0.0800352	0.0360242	0.130238	0.00390126	0.0246951	0.00764049	0.0351663	0.192214	0.205461	0.0502799	0.206383	0.0167595	0.0723377	0.0375244	0.135568	0.00431406	0.0246422	0.00756161	0.033487	0.214993	0.196149	-0.0271291	-0.0473136	0.0275003	-0.0961762	0.0416461	0.0409251	0.105812	-0.00214246	-0.0103232	-0.0477529	0.118513	-0.0453177
P04629	NTRK1_HUMAN	NTRK1 MTC TRK TRKA	0.0486713	0.237949	0.0160734	0.0708134	0.0359363	0.170647	0.00485133	0.0380383	0.00747753	0.0456207	0.229022	0.0948997	0.0470033	0.223136	0.0157772	0.0634941	0.0355004	0.173089	0.00472657	0.0372738	0.00730743	0.0433775	0.252054	0.0972609	-0.0342719	-0.0622519	-0.0184253	-0.103361	-0.0121277	0.0143101	-0.0257176	-0.0200995	-0.0227476	-0.0491714	0.100565	0.0248812
P04632	CPNS1_HUMAN	CAPNS1 CAPN4 CAPNS	0.0574922	0.208803	0.0157691	0.0662453	0.0408994	0.261044	0.00444191	0.0439161	0.00669714	0.0570464	0.192107	0.0455383	0.0548371	0.187616	0.0159435	0.0550011	0.0425246	0.273227	0.00466229	0.0487016	0.00673319	0.0484786	0.209573	0.0527011	-0.0461821	-0.101471	0.0110648	-0.169736	0.0397375	0.0466721	0.0496148	0.10897	0.00538254	-0.150189	0.0909217	0.15729
P04637	P53_HUMAN	TP53 P53	0.0471591	0.225339	0.0150844	0.0650604	0.0272592	0.192601	0.00410154	0.0313846	0.00647113	0.0500216	0.262239	0.0732782	0.0450456	0.213719	0.0148261	0.0590943	0.0276916	0.190489	0.00419647	0.0310756	0.00645306	0.0466372	0.283737	0.0770359	-0.0448169	-0.0515699	-0.0171227	-0.0917018	0.0158605	-0.0109667	0.0231438	-0.00984672	-0.00279196	-0.0676606	0.0819766	0.0512802
P04732	MT1E_HUMAN	MT1E	0.0448219	0.246904	0.0148518	0.0662463	0.0328877	0.138361	0.00435137	0.0282748	0.00705225	0.0381327	0.262516	0.1156	0.0434332	0.230349	0.0148462	0.060189	0.0334911	0.142156	0.004453	0.0287456	0.00700129	0.0361295	0.281393	0.117814	-0.0309815	-0.0670511	-0.000375395	-0.0914365	0.0183485	0.0274253	0.0233546	0.0166519	-0.0072261	-0.0525332	0.0719076	0.0191486
P04733	MT1F_HUMAN	MT1F PRO0376	0.0448219	0.246904	0.0148518	0.0662463	0.0328877	0.138361	0.00435137	0.0282748	0.00705225	0.0381327	0.262516	0.1156	0.0434332	0.230349	0.0148462	0.060189	0.0334911	0.142156	0.004453	0.0287456	0.00700129	0.0361295	0.281393	0.117814	-0.0309815	-0.0670511	-0.000375395	-0.0914365	0.0183485	0.0274253	0.0233546	0.0166519	-0.0072261	-0.0525332	0.0719076	0.0191486
P04792	HSPB1_HUMAN	HSPB1 HSP27 HSP28	0.0483592	0.229689	0.0164274	0.0653658	0.0343568	0.171289	0.00498111	0.0358597	0.00707811	0.0483536	0.248261	0.0899797	0.0468465	0.21784	0.0162856	0.0619806	0.0355304	0.169596	0.00488278	0.0353776	0.00723108	0.0442963	0.260339	0.0997943	-0.0312803	-0.051586	-0.00862741	-0.0517887	0.0341597	-0.00988627	-0.0197421	-0.0134446	0.0216113	-0.0839087	0.0486518	0.109076
P04818	TYSY_HUMAN	TYMS TS OK/SW-cl.29	0.0757466	0.187726	0.0190652	0.0984822	0.059685	0.219256	0.00438202	0.0505621	0.0101365	0.0713387	0.150395	0.053224	0.0553926	0.197839	0.017645	0.0743533	0.0470078	0.20197	0.00447476	0.0569507	0.0100155	0.0677514	0.193579	0.0730204	-0.268712	0.0538705	-0.0744909	-0.245008	-0.212401	-0.0788409	0.0211636	0.126352	-0.0119385	-0.0502864	0.287139	0.371944
P04843	RPN1_HUMAN	RPN1	0.050745	0.222254	0.0163483	0.069365	0.0524828	0.175149	0.00558866	0.0436998	0.00776316	0.0455532	0.226749	0.0843015	0.0485688	0.21125	0.0161872	0.0644096	0.0524078	0.171341	0.00548204	0.0409908	0.00778393	0.042151	0.249078	0.0903496	-0.042885	-0.0495102	-0.00985422	-0.0714398	-0.00142991	-0.0217435	-0.0190783	-0.0619899	0.00267511	-0.0746852	0.0984733	0.0717441
P04899	GNAI2_HUMAN	GNAI2 GNAI2B	0.0513643	0.267213	0.0229481	0.064121	0.0312915	0.12597	0.004229	0.0217803	0.00830801	0.0424303	0.189629	0.170716	0.0490131	0.235954	0.0217956	0.0586305	0.0345456	0.140267	0.00449514	0.0257094	0.00878341	0.0410699	0.216122	0.163614	-0.0457746	-0.116982	-0.0502221	-0.0856267	0.103994	0.113496	0.0629318	0.180398	0.057222	-0.0320604	0.139714	-0.0416023
P04908	H2A1B_HUMAN	H2AC4 H2AFM HIST1H2AB; H2AC8 H2AFA HIST1H2AE	0.049577	0.213231	0.0150303	0.059044	0.0266538	0.214817	0.00430587	0.0361706	0.0063167	0.0491546	0.260882	0.0648172	0.0471313	0.199964	0.015043	0.0551522	0.0272681	0.213091	0.0045213	0.0348663	0.00635937	0.0462212	0.281667	0.0687154	-0.04933	-0.0622177	0.000843709	-0.0659141	0.0230452	-0.00803509	0.050032	-0.0360594	0.00675576	-0.059677	0.0796709	0.0601419
P05023	AT1A1_HUMAN	ATP1A1	0.0512605	0.225439	0.0168298	0.0677447	0.0420533	0.181283	0.00508731	0.046225	0.00785394	0.0469404	0.217397	0.091886	0.0487885	0.211724	0.0166321	0.0635002	0.0444154	0.178863	0.00513958	0.0459913	0.00771539	0.0443901	0.239785	0.0930559	-0.048225	-0.0608381	-0.0117466	-0.062655	0.0561697	-0.0133477	0.0102757	-0.00505672	-0.0176405	-0.0543295	0.10298	0.0127319
P05026	AT1B1_HUMAN	ATP1B1 ATP1B	0.0635584	0.187201	0.0216476	0.0661314	0.0411618	0.228805	0.00482756	0.0385511	0.00778365	0.0644843	0.201402	0.0744465	0.0560711	0.187221	0.0200324	0.0585923	0.0350767	0.2103	0.00395941	0.0292537	0.00721256	0.0597787	0.238086	0.0944158	-0.117801	0.000105713	-0.0746141	-0.114002	-0.147832	-0.0808765	-0.179831	-0.24117	-0.0733707	-0.0729736	0.182147	0.268238
P05067	A4_HUMAN	APP A4 AD1	0.0453612	0.25005	0.0146589	0.068879	0.0314716	0.145504	0.00406951	0.0314979	0.0068369	0.0395871	0.255608	0.106475	0.0440857	0.232277	0.0148793	0.0623623	0.0322986	0.151704	0.00426899	0.032821	0.006922	0.0376106	0.272802	0.107969	-0.028119	-0.0710797	0.0150322	-0.0946117	0.0262783	0.0426054	0.0490196	0.0420074	0.0124482	-0.0499277	0.0672683	0.0140277
P05089	ARGI1_HUMAN	ARG1	0.0589239	0.181304	0.0172837	0.0557324	0.0256922	0.265259	0.00409196	0.0422149	0.00651008	0.0656077	0.229834	0.047547	0.0551597	0.174082	0.0166896	0.0526634	0.0255178	0.259764	0.00401273	0.0365088	0.0064284	0.061411	0.256744	0.0510193	-0.0638818	-0.0398338	-0.0343772	-0.0550656	-0.0067858	-0.0207142	-0.0193638	-0.13517	-0.012547	-0.0639667	0.117084	0.0730274
P05106	ITB3_HUMAN	ITGB3 GP3A	0.0634546	0.203659	0.0190523	0.0813329	0.0420805	0.113314	0.00401174	0.0234787	0.00749644	0.0297157	0.154168	0.258236	0.054242	0.206141	0.0174632	0.0691635	0.0406193	0.125005	0.00433292	0.0249891	0.0076853	0.0332669	0.195191	0.221901	-0.145184	0.0121855	-0.0834067	-0.149625	-0.0347238	0.103176	0.0800583	0.0643313	0.0251931	0.119507	0.26609	-0.140705
P05109	S10A8_HUMAN	S100A8 CAGA CFAG MRP8	0.0499314	0.21817	0.0161537	0.0649153	0.0323761	0.206007	0.00455574	0.0360928	0.00682317	0.0495077	0.231147	0.0843201	0.0496336	0.202139	0.0165752	0.059348	0.0324061	0.210952	0.00458314	0.0353957	0.00687388	0.0494943	0.243219	0.089381	-0.00596365	-0.0734797	0.0260937	-0.0857615	0.000926312	0.0240018	0.00601425	-0.0193142	0.00743296	-0.000270801	0.0522247	0.0600192
P05114	HMGN1_HUMAN	HMGN1 HMG14	0.0556072	0.163243	0.0156762	0.0416579	0.0156026	0.337355	0.00338233	0.0243009	0.00543833	0.0484781	0.252716	0.0365416	0.0507066	0.162984	0.0148787	0.0405411	0.0151081	0.320135	0.00319528	0.0194854	0.00553945	0.0462941	0.277204	0.0439288	-0.0881304	-0.00158318	-0.0508762	-0.0268087	-0.0316932	-0.0510465	-0.055302	-0.198161	0.0185933	-0.0450528	0.0968955	0.202159
P05141	ADT2_HUMAN	SLC25A5 ANT2	0.0503051	0.217135	0.0157537	0.0632284	0.0372917	0.19328	0.00522127	0.0472833	0.00721922	0.0473384	0.23711	0.0788339	0.0479345	0.207211	0.0156799	0.0583169	0.0354344	0.194454	0.00508989	0.0437607	0.00702409	0.0448652	0.25885	0.0813788	-0.0471241	-0.0457041	-0.00468458	-0.0776783	-0.0498045	0.00607782	-0.0251615	-0.0744995	-0.0270286	-0.0522458	0.0916863	0.0322824
P05164	PERM_HUMAN	MPO	0.0496109	0.22419	0.0181516	0.0617895	0.0321054	0.194721	0.00401008	0.0369283	0.00676283	0.0417671	0.243434	0.0865292	0.0765236	0.0669622	0.0133029	0.095436	0.0100858	0.0686904	0.00388908	0.00694414	0.00575628	0.565771	0.0620428	0.0245959	0.542474	-0.701315	-0.267122	0.544536	-0.685854	-0.647237	-0.030173	-0.811956	-0.148835	12.5458	-0.745135	-0.715751
P05187	PPB1_HUMAN	ALPP PLAP	0.0586972	0.190625	0.0156959	0.0610845	0.176282	0.0835795	0.00584855	0.0134993	0.00819492	0.0247666	0.0772271	0.2845	0.0482667	0.162371	0.0168842	0.0482112	0.0922975	0.0539272	0.00400076	0.011063	0.00668745	0.0177342	0.0556007	0.482956	-0.177699	-0.148217	0.075706	-0.210746	-0.47642	-0.35478	-0.315941	-0.180475	-0.183952	-0.283949	-0.280036	0.697562
P05204	HMGN2_HUMAN	HMGN2 HMG17	0.0560956	0.168388	0.0143792	0.0487224	0.0187008	0.270777	0.00374073	0.032266	0.00612292	0.0691545	0.26739	0.0442623	0.0486491	0.177459	0.0140736	0.0492667	0.0209239	0.256436	0.00363809	0.0283407	0.00612011	0.047814	0.296533	0.0507453	-0.132747	0.0538706	-0.0212517	0.0111723	0.118878	-0.0529632	-0.027437	-0.121653	-0.000459022	-0.308592	0.10899	0.146466
P05230	FGF1_HUMAN	FGF1 FGFA	0.0609184	0.190489	0.0138112	0.0694762	0.0308768	0.114851	0.00314635	0.0187996	0.00648076	0.029197	0.233056	0.228898	0.0496933	0.20907	0.013605	0.0624304	0.0286095	0.126601	0.00340345	0.0247212	0.00626717	0.0307055	0.263032	0.181862	-0.184265	0.0975452	-0.0149311	-0.101413	-0.0734292	0.102308	0.0817144	0.314985	-0.0329573	0.051665	0.128621	-0.20549
P05388	RLA0_HUMAN	RPLP0	0.0521346	0.216802	0.01595	0.0620968	0.0321708	0.207178	0.00461	0.0411182	0.00676393	0.0491811	0.237065	0.0749292	0.049397	0.20483	0.015837	0.0574798	0.0329871	0.208467	0.00472777	0.0403734	0.00679773	0.0451685	0.255894	0.0780403	-0.0525104	-0.0552177	-0.00708181	-0.074352	0.0253736	0.00621947	0.0255464	-0.0181159	0.00499703	-0.0815875	0.0794247	0.0415203
P05412	JUN_HUMAN	JUN	0.042563	0.219009	0.01302	0.0687602	0.0217325	0.187589	0.00347993	0.0210393	0.00582984	0.0456735	0.305443	0.065861	0.0416739	0.203858	0.0129218	0.0604385	0.0210654	0.188869	0.00362998	0.0220995	0.00589329	0.0434178	0.329101	0.0670322	-0.0208896	-0.0691821	-0.00754498	-0.121025	-0.0306958	0.00682595	0.0431177	0.0503921	0.0108838	-0.0493883	0.0774549	0.0177823
P05423	RPC4_HUMAN	POLR3D BN51 BN51T	0.0455069	0.135121	0.0111667	0.0269684	0.00935845	0.166858	0.00281491	0.0159675	0.00467672	0.0996029	0.45783	0.0241284	0.0425674	0.137596	0.011687	0.0264573	0.010851	0.181542	0.00286434	0.0196468	0.00488791	0.0970973	0.438286	0.0265172	-0.0645944	0.0183183	0.0465905	-0.0189511	0.159484	0.0880004	0.0175588	0.230428	0.0451583	-0.0251562	-0.0426886	0.0990043
P05455	LA_HUMAN	SSB	0.053054	0.214723	0.0156378	0.060506	0.031255	0.215343	0.00598447	0.0424473	0.00663701	0.0479608	0.238162	0.0682901	0.0531674	0.204112	0.0153679	0.0566019	0.0314902	0.211528	0.0050787	0.0388929	0.00661859	0.0454794	0.257132	0.0745308	0.00213816	-0.0494183	-0.0172651	-0.064524	0.00752568	-0.017715	-0.151352	-0.0837367	-0.00277536	-0.0517366	0.0796544	0.0913858
P05496	AT5G1_HUMAN	ATP5MC1 ATP5G1	0.0451541	0.285891	0.014605	0.0757091	0.0347457	0.100469	0.00434979	0.0286471	0.00708518	0.0291965	0.230778	0.143369	0.0440857	0.275801	0.0146582	0.0672646	0.0371842	0.10197	0.0045116	0.0312879	0.00697727	0.0276568	0.24975	0.138853	-0.0236597	-0.0352922	0.00364461	-0.111539	0.070182	0.0149375	0.037199	0.0921855	-0.0152308	-0.0527356	0.0822079	-0.0315045
P05549	AP2A_HUMAN	TFAP2A AP2TF TFAP2	0.0486875	0.18671	0.0141342	0.057215	0.0181694	0.174783	0.0035357	0.037801	0.00588158	0.0474342	0.344646	0.0610031	0.0475818	0.193323	0.0145845	0.0549192	0.023395	0.170552	0.00419216	0.0570529	0.00658968	0.0435408	0.31161	0.0726591	-0.0227093	0.0354202	0.0318553	-0.0401264	0.287604	-0.0242058	0.185665	0.509294	0.120393	-0.0820795	-0.0958548	0.191073
P05556	ITB1_HUMAN	ITGB1 FNRB MDF2 MSK12	0.0536974	0.228578	0.018369	0.0745887	0.0492216	0.115051	0.00480351	0.0246004	0.00833626	0.0355584	0.180654	0.206541	0.0514904	0.229561	0.0176916	0.0664416	0.0523667	0.120274	0.00477734	0.0254993	0.00806541	0.0339055	0.201628	0.188299	-0.041101	0.00429973	-0.0368752	-0.109228	0.0638985	0.0453954	-0.00544666	0.0365394	-0.03249	-0.0464833	0.1161	-0.0883223
P05771	KPCB_HUMAN	PRKCB PKCB PRKCB1	0.0527257	0.226007	0.0186097	0.0689897	0.0499056	0.143061	0.00430197	0.0226813	0.00748677	0.0393639	0.192027	0.174841	0.0485984	0.221222	0.0171629	0.0624448	0.0429057	0.158315	0.00440668	0.0263567	0.00725793	0.0402309	0.227838	0.143261	-0.07828	-0.0211714	-0.0777415	-0.094868	-0.140263	0.106627	0.0243389	0.162048	-0.0305658	0.0220248	0.186489	-0.180619
P05783	K1C18_HUMAN	KRT18 CYK18 PIG46	0.0501303	0.232917	0.0175383	0.0719738	0.0323415	0.17352	0.00467894	0.0325478	0.00752963	0.0585666	0.217375	0.100881	0.0479188	0.217803	0.0172145	0.0650428	0.0329516	0.178888	0.00489022	0.0335048	0.00734098	0.0525697	0.239548	0.102327	-0.0441148	-0.0648896	-0.0184616	-0.0962994	0.0188653	0.0309399	0.0451567	0.0294044	-0.0250535	-0.102394	0.102003	0.0143313
P05787	K2C8_HUMAN	KRT8 CYK8	0.0519847	0.221417	0.017223	0.0669561	0.0347964	0.199855	0.00510904	0.0384984	0.00710856	0.0554338	0.217658	0.0839598	0.0493368	0.211945	0.0170215	0.0629178	0.0344844	0.196111	0.00563736	0.0373463	0.00709483	0.0534967	0.23497	0.0896384	-0.0509368	-0.0427787	-0.0117002	-0.0603125	-0.00896634	-0.0187339	0.10341	-0.029926	-0.00193132	-0.0349443	0.0795364	0.0676343
P05937	CALB1_HUMAN	CALB1 CAB27	0.0448219	0.246904	0.0148518	0.0662463	0.0328877	0.138361	0.00435137	0.0282748	0.00705225	0.0381327	0.262516	0.1156	0.0434332	0.230349	0.0148462	0.060189	0.0334911	0.142156	0.004453	0.0287456	0.00700129	0.0361295	0.281393	0.117814	-0.0309815	-0.0670511	-0.000375395	-0.0914365	0.0183485	0.0274253	0.0233546	0.0166519	-0.0072261	-0.0525332	0.0719076	0.0191486
P05981	HEPS_HUMAN	HPN TMPRSS1	0.0480174	0.24177	0.0161615	0.0739921	0.0378552	0.140479	0.00494063	0.0297577	0.0073506	0.0371476	0.236593	0.125935	0.051509	0.221639	0.0177463	0.0799157	0.046384	0.131534	0.00931181	0.0346038	0.0081453	0.0307686	0.207897	0.160546	0.0727149	-0.0832633	0.09806	0.0800564	0.225301	-0.0636764	0.884743	0.16285	0.108114	-0.17172	-0.121291	0.27483
P06127	CD5_HUMAN	CD5 LEU1	0.104964	0.102602	0.0222037	0.139204	0.0262085	0.236194	0.00592604	0.0139383	0.0096282	0.0190783	0.0710621	0.248991	0.0571126	0.0992412	0.0170096	0.142761	0.0229428	0.0703081	0.00336464	0.0085627	0.00627298	0.0123291	0.0607563	0.499338	-0.455886	-0.0327524	-0.233928	0.0255569	-0.124603	-0.70233	-0.432228	-0.385669	-0.348478	-0.353765	-0.145025	1.00545
P06132	DCUP_HUMAN	UROD	0.0614769	0.210579	0.0162748	0.0667092	0.0670659	0.179635	0.00770559	0.0560111	0.00962839	0.0502663	0.194224	0.0804232	0.0543585	0.201416	0.0163641	0.061206	0.0690295	0.181366	0.006745	0.0571777	0.00816577	0.043466	0.217672	0.0830338	-0.115789	-0.0435173	0.00548718	-0.0824958	0.0292777	0.00963489	-0.124661	0.0208283	-0.151906	-0.135286	0.120727	0.0324607
P06239	LCK_HUMAN	LCK	0.0510993	0.145601	0.0162192	0.0858302	0.0270808	0.0517103	0.00305076	0.00921069	0.00651665	0.0152094	0.0843944	0.504077	0.0499599	0.166649	0.0164595	0.0755242	0.0298811	0.0702958	0.00351055	0.0127122	0.0070411	0.0192809	0.132228	0.416458	-0.0222964	0.144559	0.0148151	-0.120074	0.103406	0.359416	0.150715	0.380162	0.0804785	0.267697	0.566787	-0.173822
P06241	FYN_HUMAN	FYN	0.0568433	0.192914	0.0181083	0.0894745	0.0379289	0.0779797	0.0037385	0.015227	0.00765289	0.0228343	0.126852	0.350446	0.0539587	0.197206	0.0182024	0.0758896	0.0386336	0.091435	0.00416392	0.0183065	0.00770193	0.0246712	0.16432	0.30551	-0.050746	0.0222498	0.00519576	-0.15183	0.0185801	0.17255	0.113794	0.202235	0.00640789	0.0804443	0.295369	-0.128225
P06396	GELS_HUMAN	GSN	0.0534067	0.219115	0.029507	0.075694	0.0323857	0.170958	0.00440454	0.0316441	0.00774009	0.0520167	0.208192	0.114936	0.051107	0.208858	0.0273971	0.0689811	0.0335771	0.160995	0.00453236	0.033129	0.00778087	0.0447253	0.219414	0.139503	-0.0430596	-0.0468122	-0.0715055	-0.0886855	0.0367889	-0.0582793	0.0290217	0.0469258	0.00526866	-0.140173	0.0539013	0.213751
P06400	RB_HUMAN	RB1	0.0438812	0.230773	0.0129752	0.0620138	0.0211231	0.193396	0.00356643	0.0222833	0.00570982	0.0507384	0.294305	0.0592341	0.0433093	0.212243	0.0134353	0.0584422	0.0232429	0.19474	0.00379462	0.0245857	0.00588898	0.0468841	0.309595	0.0638398	-0.0130328	-0.0802979	0.0354592	-0.0575934	0.100355	0.0069457	0.0639831	0.103327	0.0313785	-0.0759643	0.051952	0.0777538
P06454	PTMA_HUMAN	PTMA TMSA	0.0522192	0.203486	0.0146009	0.0607031	0.0267768	0.231193	0.00370275	0.0294099	0.00589471	0.047022	0.26872	0.0562719	0.0560263	0.19085	0.0156353	0.0550453	0.0595306	0.209566	0.0042137	0.0264846	0.00662713	0.0473382	0.262489	0.0661932	0.0729074	-0.0620944	0.0708416	-0.0932045	1.22321	-0.0935445	0.137993	-0.0994659	0.124251	0.00672423	-0.0231871	0.176309
P06493	CDK1_HUMAN	CDK1 CDC2 CDC28A CDKN1 P34CDC2	0.0476841	0.221246	0.0151814	0.0646509	0.0283458	0.197239	0.00469809	0.0322807	0.006444	0.0542372	0.254882	0.073111	0.0462565	0.207947	0.0150107	0.0595752	0.028022	0.201075	0.0050283	0.0309046	0.00646054	0.0501841	0.272951	0.076585	-0.0299388	-0.0601092	-0.0112454	-0.0785088	-0.0114247	0.0194507	0.0702871	-0.0426303	0.00256674	-0.0747291	0.0708907	0.0475168
P06576	ATPB_HUMAN	ATP5F1B ATP5B ATPMB ATPSB	0.0502704	0.217597	0.0166991	0.0666802	0.049346	0.15125	0.00540696	0.085065	0.00785839	0.038059	0.209942	0.101827	0.0485377	0.204043	0.0165009	0.0594543	0.0477549	0.150146	0.00547385	0.0846755	0.00761055	0.0361604	0.226728	0.112915	-0.0344665	-0.0622896	-0.0118679	-0.108366	-0.0322433	-0.00729576	0.0123704	-0.0045789	-0.0315391	-0.0498852	0.079955	0.108895
P06702	S10A9_HUMAN	S100A9 CAGB CFAG MRP14	0.0517493	0.21647	0.0166683	0.0645645	0.0332571	0.214092	0.00463284	0.0356013	0.00691921	0.048864	0.222333	0.084849	0.0499707	0.205304	0.0166456	0.0601784	0.0329055	0.206922	0.00471283	0.0356341	0.00696761	0.0473476	0.238722	0.0946894	-0.0343697	-0.0515811	-0.00136085	-0.0679336	-0.0105699	-0.033489	0.0172655	0.000921347	0.00699547	-0.0310331	0.0737143	0.115976
P06703	S10A6_HUMAN	S100A6 CACY	0.0502242	0.231634	0.0165834	0.0614415	0.0167427	0.211019	0.00318092	0.0223262	0.00573907	0.0967347	0.235812	0.0485626	0.0473301	0.223793	0.0168348	0.0614836	0.0257982	0.187839	0.00342641	0.0235494	0.00613828	0.0852387	0.247912	0.0706568	-0.057625	-0.0338528	0.0151561	0.000686731	0.540862	-0.109845	0.0771782	0.0547846	0.0695613	-0.11884	0.0513121	0.454963
P06730	IF4E_HUMAN	EIF4E EIF4EL1 EIF4F	0.0680358	0.206556	0.0165618	0.0570982	0.0330026	0.225918	0.00517031	0.0439724	0.0342648	0.0543569	0.198201	0.0568625	0.0542668	0.207031	0.016066	0.0575284	0.037855	0.21485	0.00477957	0.0435813	0.0164954	0.045743	0.232513	0.0692907	-0.202378	0.00230111	-0.0299338	0.00753404	0.147031	-0.0489924	-0.0755733	-0.00889393	-0.518589	-0.158469	0.173116	0.218566
P06731	CEAM5_HUMAN	CEACAM5 CEA	0.0463904	0.230858	0.016701	0.066384	0.0340003	0.164634	0.00403274	0.0369718	0.00706339	0.0390455	0.253548	0.100372	0.0442893	0.218994	0.0166769	0.0615026	0.0336043	0.162158	0.00421932	0.0351118	0.00697245	0.0355824	0.274036	0.106853	-0.0452908	-0.0513871	-0.00144196	-0.0735328	-0.0116491	-0.0150397	0.0462665	-0.0503099	-0.0128746	-0.0886941	0.080806	0.0645711
P06733	ENOA_HUMAN	ENO1 ENO1L1 MBPB1 MPB1	0.0495781	0.225068	0.0160976	0.0693294	0.0340065	0.185678	0.00461468	0.0408122	0.00747495	0.0476089	0.233046	0.0866855	0.0474232	0.211274	0.0156648	0.0591945	0.0322795	0.190209	0.00457993	0.0421306	0.00719921	0.0449489	0.261408	0.0836875	-0.0434637	-0.0612861	-0.0268824	-0.146184	-0.0507838	0.0244048	-0.00753206	0.0323043	-0.0368884	-0.055871	0.121699	-0.0345848
P06744	G6PI_HUMAN	GPI	0.0531224	0.197693	0.0157167	0.0575047	0.0426553	0.216775	0.00690076	0.0908077	0.00844587	0.0431714	0.205311	0.0618967	0.0490927	0.201793	0.0154756	0.054137	0.0366698	0.200414	0.00575666	0.0689183	0.00768817	0.0424067	0.244136	0.0735116	-0.075856	0.0207428	-0.0153432	-0.0585638	-0.140322	-0.0754738	-0.165794	-0.241053	-0.089712	-0.0177132	0.189104	0.187651
P06746	DPOLB_HUMAN	POLB	0.0446434	0.126174	0.0103685	0.0345574	0.0118445	0.234616	0.00315203	0.036444	0.00498891	0.034074	0.427172	0.0319653	0.0411418	0.122686	0.0110998	0.0364018	0.0126916	0.239607	0.00304932	0.0370599	0.00468062	0.0346334	0.419865	0.0370829	-0.0784355	-0.0276408	0.0705227	0.0533735	0.0715156	0.021273	-0.0325864	0.0168986	-0.0617957	0.016418	-0.0171043	0.160099
P06748	NPM_HUMAN	NPM1 NPM	0.0516398	0.213173	0.0156103	0.0602746	0.0315106	0.214165	0.00442657	0.0452276	0.0066106	0.046597	0.240769	0.0699957	0.0494937	0.201698	0.0156172	0.0564246	0.0320985	0.212787	0.00453485	0.0424983	0.00664894	0.0441885	0.259632	0.0743788	-0.0415602	-0.0538307	0.000438574	-0.0638749	0.0186558	-0.00643512	0.0244607	-0.0603451	0.00579997	-0.0516874	0.0783444	0.0626201
P06753	TPM3_HUMAN	TPM3	0.0496255	0.22044	0.0183084	0.0696652	0.0335732	0.188347	0.00499987	0.0393236	0.00753867	0.0549831	0.228266	0.0849293	0.0481222	0.212198	0.0182247	0.0638559	0.0331875	0.181273	0.00463218	0.0359259	0.00737187	0.0499416	0.250009	0.0952594	-0.0302923	-0.0373932	-0.00457388	-0.0833886	-0.0114865	-0.0375607	-0.0735401	-0.0864038	-0.0221249	-0.0916917	0.0952529	0.121631
P06756	ITAV_HUMAN	ITGAV MSK8 VNRA VTNR	0.0737854	0.18082	0.0184066	0.0933207	0.041917	0.103624	0.00395363	0.0181624	0.00793296	0.028004	0.128422	0.301652	0.0666	0.192714	0.0169458	0.0671685	0.0472457	0.14506	0.00420389	0.0248319	0.00806417	0.0332174	0.185843	0.208105	-0.0973831	0.0657789	-0.0793578	-0.28024	0.127127	0.399871	0.063298	0.367214	0.0165401	0.186167	0.447131	-0.310114
P06870	KLK1_HUMAN	KLK1	0.0448219	0.246904	0.0148518	0.0662463	0.0328877	0.138361	0.00435137	0.0282748	0.00705225	0.0381327	0.262516	0.1156	0.0434332	0.230349	0.0148462	0.060189	0.0334911	0.142156	0.004453	0.0287456	0.00700129	0.0361295	0.281393	0.117814	-0.0309815	-0.0670511	-0.000375395	-0.0914365	0.0183485	0.0274253	0.0233546	0.0166519	-0.0072261	-0.0525332	0.0719076	0.0191486
P06899	H2B1J_HUMAN	H2BC11 H2BFR HIST1H2BJ	0.0561636	0.232287	0.0144264	0.0544521	0.0235771	0.215205	0.00420226	0.0578839	0.0199099	0.0426893	0.22344	0.0557634	0.0494144	0.204211	0.0153958	0.056621	0.0275801	0.220777	0.00434038	0.0417446	0.0115631	0.0429967	0.25379	0.071566	-0.12017	-0.120865	0.0671934	0.0398313	0.169786	0.0258889	0.0328699	-0.278822	-0.41923	0.00720082	0.13583	0.283385
P07093	GDN_HUMAN	SERPINE2 PI7 PN1	0.0465394	0.243038	0.0166794	0.0695714	0.0392012	0.139343	0.00421307	0.0275103	0.00726715	0.0373922	0.254167	0.115078	0.0449096	0.226714	0.0164478	0.0613548	0.0390198	0.141635	0.00445533	0.0279824	0.00715558	0.0363498	0.267466	0.126509	-0.035019	-0.0671643	-0.013886	-0.118103	-0.00462632	0.0164477	0.0575011	0.0171617	-0.0153526	-0.0278774	0.0523257	0.0993328
P07108	ACBP_HUMAN	DBI	0.0573435	0.186596	0.0172792	0.0396857	0.0241262	0.0615364	0.00446757	0.0744366	0.00667279	0.135691	0.0748145	0.317351	0.0552175	0.210787	0.0175754	0.0421251	0.0248884	0.0996511	0.00455001	0.0393372	0.00697553	0.181166	0.154239	0.163487	-0.0370749	0.129643	0.017139	0.0614676	0.0315929	0.619386	0.0184548	-0.471535	0.0453703	0.335142	1.06162	-0.484837
P07148	FABPL_HUMAN	FABP1 FABPL	0.0451293	0.230543	0.0294558	0.0677705	0.0287915	0.135756	0.0039318	0.023637	0.00713668	0.034997	0.273287	0.119565	0.0456817	0.208906	0.0362515	0.0658907	0.0282414	0.153052	0.0038983	0.0217753	0.00765188	0.0317725	0.252369	0.14451	0.0122419	-0.0938534	0.230708	-0.0277387	-0.0191045	0.127407	-0.00851944	-0.0787618	0.0721906	-0.0921368	-0.0765433	0.208637
P07195	LDHB_HUMAN	LDHB	0.0525486	0.211797	0.0162368	0.0629377	0.036914	0.205527	0.0101035	0.046714	0.00757351	0.0485601	0.229148	0.0719392	0.0490099	0.203872	0.0158453	0.0571451	0.0330814	0.209637	0.00642295	0.0397869	0.00707606	0.0472211	0.255164	0.0757385	-0.0673415	-0.0374207	-0.0241119	-0.0920372	-0.103825	0.0199999	-0.364283	-0.148287	-0.0656824	-0.0275739	0.11353	0.0528124
P07203	GPX1_HUMAN	GPX1	0.0710346	0.283509	0.0296534	0.0833127	0.0186153	0.0854376	0.00386135	0.0218178	0.00740299	0.0950053	0.135925	0.164424	0.0670911	0.266625	0.0367154	0.0804538	0.0181173	0.084199	0.00400323	0.0233929	0.00740333	0.101062	0.143137	0.1678	-0.0555145	-0.0595529	0.238152	-0.0343156	-0.0267533	-0.0144971	0.0367436	0.072193	4.61571e-05	0.0637515	0.0530536	0.0205285
P07205	PGK2_HUMAN	PGK2 PGKB	0.0470835	0.237499	0.015233	0.0643106	0.0333512	0.15885	0.00414042	0.027943	0.00700057	0.0396744	0.257779	0.107135	0.0467014	0.216181	0.015545	0.0580109	0.03476	0.176442	0.00414573	0.0286176	0.00700288	0.037712	0.271061	0.103821	-0.00811435	-0.0897623	0.0204816	-0.0979565	0.0422399	0.110751	0.00128193	0.024141	0.000330043	-0.0494606	0.0515212	-0.0309355
P07237	PDIA1_HUMAN	P4HB ERBA2L PDI PDIA1 PO4DB	0.0513796	0.230886	0.0162623	0.0627751	0.0406414	0.188601	0.00488224	0.0356645	0.00705587	0.0450731	0.218798	0.0979812	0.0491945	0.215034	0.0161369	0.0590021	0.0423228	0.187928	0.00476264	0.0351936	0.00715851	0.0427725	0.239682	0.100812	-0.0425288	-0.0686537	-0.00771458	-0.0601044	0.0413721	-0.00356586	-0.024497	-0.0132032	0.0145464	-0.0510408	0.0954477	0.0288882
P07288	KLK3_HUMAN	KLK3 APS	0.0457854	0.253608	0.0162654	0.070643	0.0791708	0.102251	0.00577202	0.0302192	0.00832501	0.0304126	0.23345	0.124098	0.0459187	0.232852	0.0162513	0.0654523	0.0583478	0.122873	0.00504766	0.0317949	0.00797172	0.0343647	0.26385	0.115276	0.00291168	-0.0818424	-0.00086687	-0.0734788	-0.263014	0.201685	-0.125495	0.0521414	-0.0424363	0.12995	0.13022	-0.0710884
P07305	H10_HUMAN	H1-0 H1F0 H1FV	0.0548156	0.197705	0.0156643	0.0581678	0.0332261	0.233756	0.0050029	0.051222	0.00701179	0.0504353	0.231626	0.0613665	0.048736	0.200682	0.0154922	0.0565985	0.0320821	0.211592	0.00465329	0.0394373	0.00680564	0.0466756	0.261358	0.0758874	-0.110912	0.0150555	-0.010987	-0.026979	-0.0344297	-0.0948179	-0.0698815	-0.230072	-0.0293997	-0.074545	0.128363	0.236626
P07315	CRGC_HUMAN	CRYGC CRYG3	0.0489295	0.188867	0.0157436	0.049864	0.0624126	0.0574052	0.00591604	0.0345994	0.00728077	0.0362568	0.215702	0.277023	0.0824434	0.182852	0.0208671	0.0467511	0.0452032	0.0711351	0.0078771	0.0862407	0.00967756	0.0992898	0.190508	0.157155	0.684942	-0.0318461	0.325435	-0.0624277	-0.275736	0.239175	0.331481	1.49255	0.329194	1.73851	-0.116802	-0.432701
P07327	ADH1A_HUMAN	ADH1A ADH1	0.0448219	0.246904	0.0148518	0.0662463	0.0328877	0.138361	0.00435137	0.0282748	0.00705225	0.0381327	0.262516	0.1156	0.0434332	0.230349	0.0148462	0.060189	0.0334911	0.142156	0.004453	0.0287456	0.00700129	0.0361295	0.281393	0.117814	-0.0309815	-0.0670511	-0.000375395	-0.0914365	0.0183485	0.0274253	0.0233546	0.0166519	-0.0072261	-0.0525332	0.0719076	0.0191486
P07333	CSF1R_HUMAN	CSF1R FMS	0.0614932	0.202023	0.0201194	0.106396	0.040267	0.0903332	0.0037646	0.0178462	0.00818568	0.0263343	0.123915	0.299323	0.0562479	0.204026	0.0195271	0.0983571	0.0370606	0.108083	0.00410952	0.017916	0.00788485	0.0285876	0.174461	0.243739	-0.0852992	0.00991341	-0.0294411	-0.0755521	-0.0796305	0.196492	0.0916221	0.00391408	-0.0367504	0.0855626	0.40791	-0.185697
P07339	CATD_HUMAN	CTSD CPSD	0.109793	0.156615	0.0225752	0.0724016	0.0481399	0.138152	0.00855918	0.0366139	0.22425	0.0504923	0.0911233	0.0412847	0.0678281	0.183552	0.0210638	0.0676569	0.0486025	0.180674	0.00639455	0.0455616	0.0448753	0.054535	0.205781	0.073475	-0.382217	0.171995	-0.0669475	-0.0655339	0.00961018	0.307798	-0.252901	0.24438	-0.799888	0.0800653	1.25827	0.779714
P07355	ANXA2_HUMAN	ANXA2 ANX2 ANX2L4 CAL1H LPC2D	0.0505734	0.228555	0.0191894	0.0683658	0.0331605	0.184903	0.00449409	0.0348805	0.00722911	0.0481978	0.225993	0.0944587	0.0485489	0.216155	0.018412	0.0621313	0.0338535	0.18734	0.004578	0.0349422	0.00735578	0.0464143	0.246959	0.09331	-0.0400297	-0.0542534	-0.0405111	-0.0911932	0.0208984	0.0131793	0.018671	0.00176741	0.0175221	-0.0370047	0.0927742	-0.0121605
P07359	GP1BA_HUMAN	GP1BA	0.0619995	0.220014	0.0389738	0.0929502	0.0417186	0.0975833	0.00362203	0.020085	0.00801064	0.026152	0.122976	0.265915	0.0574339	0.197763	0.0347248	0.0809832	0.0410212	0.108828	0.00403948	0.02007	0.00855167	0.026629	0.142376	0.27758	-0.0736396	-0.101134	-0.109023	-0.128746	-0.0167167	0.115231	0.115253	-0.000747113	0.0675393	0.0182422	0.157751	0.0438676
P07384	CAN1_HUMAN	CAPN1 CANPL1 PIG30	0.0510318	0.317998	0.0158057	0.0631125	0.0559128	0.143184	0.00471349	0.0278746	0.00689612	0.0366995	0.208066	0.0687048	0.0488801	0.291993	0.0160144	0.0578781	0.0532218	0.146467	0.00512451	0.0307805	0.00716309	0.0359015	0.231176	0.0753993	-0.0421653	-0.0817782	0.0132058	-0.0829374	-0.048128	0.022926	0.0872002	0.104247	0.0387127	-0.0217434	0.111074	0.0974388
P07437	TBB5_HUMAN	TUBB TUBB5 OK/SW-cl.56	0.0489683	0.231528	0.0159255	0.0670525	0.0336136	0.176239	0.00489543	0.0352254	0.00710822	0.0497122	0.245263	0.0844689	0.0481669	0.216992	0.0163297	0.0634773	0.034357	0.174857	0.00468433	0.0342523	0.00726931	0.048307	0.255591	0.0957157	-0.0163667	-0.0627818	0.0253783	-0.0533191	0.022115	-0.00784384	-0.0431214	-0.0276256	0.0226622	-0.0282677	0.042113	0.133148
P07476	INVO_HUMAN	IVL	0.0516789	0.206254	0.022355	0.0772526	0.0335095	0.166218	0.00684002	0.0409257	0.00735365	0.0610551	0.206507	0.120051	0.0508825	0.17791	0.0173162	0.0717695	0.0348222	0.200723	0.00732498	0.0568874	0.00707525	0.0696497	0.222546	0.0830937	-0.0154097	-0.13742	-0.225398	-0.0709755	0.0391733	0.207587	0.0709002	0.390018	-0.0378591	0.140769	0.0776652	-0.307847
P07550	ADRB2_HUMAN	ADRB2 ADRB2R B2AR	0.050057	0.232395	0.016981	0.0682397	0.0573942	0.139277	0.00563458	0.0530822	0.00867904	0.0370527	0.205805	0.125402	0.0484668	0.23385	0.0175182	0.0618748	0.0534385	0.137089	0.00537584	0.0438318	0.00835755	0.0348922	0.219325	0.13598	-0.0317683	0.00626027	0.0316378	-0.0932717	-0.0689208	-0.0157113	-0.0459206	-0.174266	-0.0370423	-0.0583105	0.0656908	0.0843572
P07602	SAP_HUMAN	PSAP GLBA SAP1	0.0548022	0.229336	0.0166936	0.0607219	0.0438985	0.176066	0.0178396	0.0369381	0.00999224	0.0501796	0.23231	0.0712223	0.051933	0.197588	0.0179077	0.0584597	0.0489691	0.190545	0.00834121	0.0379134	0.013282	0.0557605	0.243118	0.0761817	-0.0523566	-0.138433	0.0727294	-0.0372555	0.115508	0.0822374	-0.532433	0.0264046	0.329231	0.111218	0.0465244	0.0696329
P07711	CATL1_HUMAN	CTSL CTSL1	0.0439332	0.292731	0.0147097	0.0890032	0.0765442	0.090515	0.00443603	0.0180865	0.00826361	0.028195	0.224123	0.10946	0.04474	0.248207	0.0160779	0.0676123	0.0532397	0.134801	0.00433379	0.0236578	0.00837915	0.0324249	0.281149	0.0853773	0.0183648	-0.152097	0.0930128	-0.240338	-0.304457	0.489267	-0.0230475	0.308036	0.0139821	0.15002	0.254442	-0.220015
P07737	PROF1_HUMAN	PFN1	0.052476	0.217861	0.0196094	0.065125	0.0362779	0.190953	0.00801166	0.0428169	0.00777874	0.0482032	0.222102	0.088785	0.0497054	0.206649	0.017299	0.0604381	0.0347062	0.194378	0.00635143	0.0419141	0.00748476	0.0465241	0.246753	0.0877971	-0.0527974	-0.0514652	-0.117819	-0.0719675	-0.0433229	0.0179355	-0.207227	-0.0210856	-0.0377921	-0.0348353	0.11099	-0.0111267
P07741	APT_HUMAN	APRT	0.0570299	0.216809	0.020274	0.0746317	0.0319022	0.175358	0.0132423	0.0375314	0.00796988	0.0878609	0.201443	0.0759471	0.049878	0.203306	0.0170033	0.0647458	0.0338502	0.20461	0.0062034	0.0445748	0.00717785	0.0660053	0.225441	0.0772052	-0.125407	-0.0622845	-0.161324	-0.132463	0.061063	0.166808	-0.531546	0.187667	-0.099378	-0.248752	0.119132	0.0165661
P07766	CD3E_HUMAN	CD3E T3E	0.0254556	0.0209244	0.00838202	0.0578693	0.00847645	0.00835442	0.0011046	0.0018308	0.00248294	0.00262417	0.0135073	0.848988	0.0388968	0.0543724	0.0116396	0.0320595	0.013535	0.0196408	0.0015085	0.00456236	0.00387081	0.00517342	0.0392443	0.775497	0.528025	1.59852	0.388644	-0.446002	0.596776	1.35095	0.365649	1.492	0.558962	0.971447	1.90541	-0.0865635
P07814	SYEP_HUMAN	EPRS1 EPRS GLNS PARS QARS QPRS PIG32	0.0508303	0.220291	0.0166157	0.0657067	0.0347618	0.19801	0.00492549	0.041158	0.00706846	0.0499343	0.230909	0.0797888	0.0494782	0.206968	0.0162329	0.0600189	0.0391603	0.19422	0.00493502	0.0402797	0.00707147	0.0454552	0.250864	0.0853172	-0.0265995	-0.0604829	-0.0230392	-0.0865638	0.126535	-0.0191399	0.00193655	-0.0213417	0.00042605	-0.0896992	0.0864165	0.0692878
P07858	CATB_HUMAN	CTSB CPSB	0.0500335	0.194915	0.0159693	0.070593	0.0260972	0.245543	0.00376165	0.0198005	0.00687	0.0927561	0.19075	0.0829109	0.0500122	0.198826	0.017881	0.0625587	0.0384438	0.202256	0.0041725	0.0333189	0.00727117	0.0698429	0.225024	0.0903941	-0.000426098	0.0200612	0.119712	-0.113812	0.473103	-0.176292	0.109221	0.682731	0.0583939	-0.247027	0.17968	0.0902561
P07864	LDHC_HUMAN	LDHC LDH3 LDHX	0.0560753	0.171836	0.0135898	0.0393106	0.0229745	0.161007	0.0275794	0.0210453	0.00822809	0.0353788	0.400551	0.0424243	0.0581279	0.165489	0.0149232	0.0450807	0.0235119	0.247358	0.0161887	0.0225707	0.0085665	0.0478394	0.300129	0.0502145	0.036604	-0.0369347	0.0981173	0.146783	0.0233923	0.536322	-0.413014	0.07248	0.0411288	0.352207	-0.25071	0.183627
P07900	HS90A_HUMAN	HSP90AA1 HSP90A HSPC1 HSPCA	0.0475836	0.248081	0.0152726	0.0660534	0.0342182	0.160503	0.00470244	0.0279988	0.00709028	0.0457722	0.244871	0.0978524	0.0467369	0.228118	0.0156569	0.0602873	0.0335381	0.169328	0.00468666	0.0299198	0.00714247	0.0448653	0.26234	0.0973803	-0.0177939	-0.0804702	0.0251654	-0.0872947	-0.0198766	0.0549781	-0.00335492	0.0686089	0.00736136	-0.0198139	0.0713407	-0.00482486
P07902	GALT_HUMAN	GALT	0.0448219	0.246904	0.0148518	0.0662463	0.0328877	0.138361	0.00435137	0.0282748	0.00705225	0.0381327	0.262516	0.1156	0.0434332	0.230349	0.0148462	0.060189	0.0334911	0.142156	0.004453	0.0287456	0.00700129	0.0361295	0.281393	0.117814	-0.0309815	-0.0670511	-0.000375395	-0.0914365	0.0183485	0.0274253	0.0233546	0.0166519	-0.0072261	-0.0525332	0.0719076	0.0191486
P07910	HNRPC_HUMAN	HNRNPC HNRPC	0.0501076	0.218342	0.0162175	0.0638916	0.0301564	0.20328	0.00434666	0.0355293	0.00670673	0.0499286	0.246417	0.0750775	0.0478801	0.205587	0.0158638	0.0584029	0.0308581	0.202546	0.00445856	0.0358401	0.00669675	0.0467201	0.266614	0.0785316	-0.0444545	-0.0584147	-0.0218112	-0.0859072	0.0232706	-0.00360895	0.0257453	0.00874719	-0.001488	-0.0642605	0.0819666	0.046006
P07919	QCR6_HUMAN	UQCRH	0.0401004	0.210079	0.0113768	0.0305838	0.023425	0.0783213	0.00869834	0.414204	0.00686926	0.0301276	0.100638	0.0455759	0.0485821	0.278942	0.0169009	0.0392537	0.0287025	0.0974333	0.00844258	0.244862	0.0079226	0.0419703	0.130817	0.0561703	0.211513	0.327793	0.485563	0.283477	0.225293	0.24402	-0.0294037	-0.408836	0.153341	0.393083	0.299876	0.232456
P07947	YES_HUMAN	YES1 YES	0.0602128	0.198277	0.0218333	0.0885712	0.0396755	0.100802	0.00394812	0.0216421	0.00840404	0.0317209	0.148209	0.276705	0.0553962	0.207326	0.0211475	0.0762559	0.0396261	0.128087	0.0043259	0.0251968	0.00802393	0.0360778	0.200398	0.198139	-0.0799933	0.0456358	-0.0314094	-0.139044	-0.00124357	0.270679	0.0956864	0.164252	-0.0452294	0.13735	0.352139	-0.283933
P07948	LYN_HUMAN	LYN JTK8	0.0547483	0.222133	0.0183035	0.0846912	0.0386193	0.0965557	0.00394324	0.0205297	0.0077126	0.0282485	0.145967	0.278548	0.0505448	0.202888	0.0175336	0.0740698	0.0376302	0.116449	0.00415731	0.0224076	0.00758463	0.0294409	0.186881	0.250413	-0.0767789	-0.0866384	-0.0420642	-0.125412	-0.025612	0.206032	0.0542867	0.0914754	-0.0165917	0.0422088	0.280297	-0.101006
P07949	RET_HUMAN	RET CDHF12 CDHR16 PTC RET51	0.056175	0.249648	0.0172746	0.0926578	0.039216	0.118971	0.00444784	0.0248745	0.00797138	0.0315732	0.165143	0.192047	0.0533904	0.221246	0.0174246	0.0851463	0.0387456	0.132375	0.00465977	0.0246557	0.0080676	0.033325	0.195564	0.1854	-0.0495694	-0.113768	0.00868429	-0.081067	-0.0119957	0.112666	0.047647	-0.00879612	0.0120716	0.0554837	0.184207	-0.0346131
P07954	FUMH_HUMAN	FH	0.0567926	0.157698	0.012769	0.045753	0.0126078	0.303675	0.00308125	0.0229287	0.00496843	0.0779605	0.272664	0.0291021	0.0715881	0.0791204	0.0150238	0.0321863	0.0130319	0.197704	0.0191919	0.383035	0.00638318	0.0694458	0.0943361	0.0189531	0.260518	-0.49828	0.176581	-0.296522	0.0336375	-0.34896	5.22862	15.7055	0.284748	-0.109218	-0.65402	-0.348736
P07992	ERCC1_HUMAN	ERCC1	0.0497936	0.186587	0.0169258	0.0607814	0.016544	0.23443	0.00331201	0.0275535	0.00619455	0.0546989	0.298439	0.0447399	0.0482592	0.164531	0.0175754	0.0513276	0.0142989	0.2494	0.0033001	0.020547	0.00583545	0.0528089	0.334203	0.0379134	-0.030815	-0.118209	0.0383827	-0.155537	-0.135706	0.0638574	-0.00359644	-0.254286	-0.057971	-0.0345523	0.119836	-0.152582
P08048	ZFY_HUMAN	ZFY	0.0447704	0.205082	0.0130684	0.0533567	0.0200857	0.192775	0.00315969	0.0283861	0.00571661	0.0540467	0.319102	0.0604509	0.0414307	0.204957	0.0132925	0.0516878	0.0227622	0.164226	0.00359498	0.0286239	0.00607548	0.0470694	0.341518	0.0747625	-0.0745967	-0.000611356	0.017146	-0.0312777	0.133256	-0.148092	0.137762	0.00837706	0.0627776	-0.129097	0.0702451	0.236747
P08100	OPSD_HUMAN	RHO OPN2	0.0540922	0.220385	0.0231336	0.0611879	0.0323408	0.150959	0.00377792	0.0205644	0.00755103	0.0346343	0.224941	0.166433	0.0422575	0.290447	0.0144847	0.0410109	0.031577	0.102434	0.00377582	0.0124269	0.00571307	0.0239766	0.317853	0.114043	-0.218787	0.31791	-0.373869	-0.329756	-0.0236159	-0.321444	-0.000555587	-0.395708	-0.243405	-0.307721	0.413051	-0.314782
P08123	CO1A2_HUMAN	COL1A2	0.0442206	0.240453	0.01225	0.0468486	0.190558	0.0825734	0.00613827	0.0219432	0.00823094	0.0315561	0.206114	0.109114	0.0492012	0.199473	0.0144683	0.0444716	0.210257	0.0919043	0.00695427	0.0237001	0.00896786	0.0437665	0.179305	0.127531	0.11263	-0.17043	0.181082	-0.0507368	0.10338	0.113001	0.132937	0.0800662	0.0895312	0.386941	-0.130068	0.168782
P08138	TNR16_HUMAN	NGFR TNFRSF16	0.0567652	0.307961	0.015132	0.0561068	0.1149	0.0776027	0.0294546	0.0191769	0.00855401	0.0308033	0.137386	0.146157	0.0472567	0.238263	0.0155846	0.0636422	0.0702921	0.154242	0.00596028	0.0220912	0.00737654	0.0328925	0.201316	0.141083	-0.167505	-0.226322	0.0299111	0.134305	-0.388233	0.987591	-0.797645	0.15197	-0.137652	0.0678221	0.465332	-0.0347198
P08151	GLI1_HUMAN	GLI1 GLI	0.0505465	0.202517	0.0179028	0.0603138	0.0173689	0.207967	0.00359685	0.0228578	0.00632625	0.066016	0.282047	0.06254	0.0497983	0.19172	0.019165	0.0578086	0.0209034	0.213754	0.00368553	0.0260999	0.00629823	0.0647055	0.283774	0.0622882	-0.0148024	-0.053315	0.070501	-0.0415363	0.203492	0.0278276	0.0246543	0.141839	-0.00442789	-0.0198518	0.00612071	-0.00402616
P08172	ACM2_HUMAN	CHRM2	0.0182395	0.00804373	0.00324915	0.00589986	0.921853	0.013134	0.00761558	0.00218989	0.00402912	0.0041598	0.00646126	0.00512523	0.065647	0.156369	0.0183739	0.0586793	0.353205	0.0961062	0.00820582	0.0188303	0.0104266	0.0258854	0.108087	0.080184	2.59917	18.4399	4.655	8.94588	-0.616853	6.31734	0.0775055	7.59874	1.58781	5.22274	15.7285	14.6449
P08174	DAF_HUMAN	CD55 CR DAF	0.0490815	0.229686	0.0188486	0.0703913	0.0317607	0.177012	0.00369776	0.0320371	0.00706244	0.0402559	0.247141	0.0930254	0.0454462	0.206898	0.0162914	0.0607217	0.0290516	0.188711	0.00383211	0.0360493	0.00675636	0.0392801	0.282421	0.0845413	-0.0740676	-0.0992134	-0.13567	-0.137368	-0.0852989	0.0660864	0.0363332	0.125236	-0.0433388	-0.0242383	0.142754	-0.0912022
P08195	4F2_HUMAN	SLC3A2 MDU1	0.0510344	0.222827	0.0170472	0.0709232	0.0462359	0.175361	0.00547838	0.0409875	0.0077081	0.0445766	0.216691	0.10113	0.0490392	0.211057	0.0173207	0.0650898	0.046061	0.171346	0.00572509	0.0440426	0.00771712	0.0408901	0.227736	0.113975	-0.0390952	-0.0528205	0.0160459	-0.0822492	-0.00378251	-0.0228919	0.0450323	0.0745379	0.0011694	-0.082699	0.0509713	0.127011
P08237	PFKAM_HUMAN	PFKM PFKX	0.0513275	0.20975	0.0161055	0.0605273	0.0291382	0.22009	0.00441804	0.0358674	0.00740358	0.0617929	0.225093	0.0784865	0.0487016	0.202597	0.0160582	0.0582526	0.0326012	0.210389	0.00467795	0.0392525	0.00743941	0.0549965	0.243159	0.0818752	-0.0511602	-0.0341065	-0.00294197	-0.0375827	0.11885	-0.0440757	0.0588301	0.0943777	0.00484024	-0.109986	0.0802619	0.0431747
P08238	HS90B_HUMAN	HSP90AB1 HSP90B HSPC2 HSPCB	0.049542	0.235988	0.0165297	0.0680296	0.0347	0.178365	0.00512388	0.0344898	0.00734916	0.0496118	0.230992	0.0892794	0.048183	0.219104	0.0164101	0.061084	0.0335088	0.185436	0.00489209	0.0350509	0.00724923	0.0467906	0.252788	0.0895032	-0.0274296	-0.0715479	-0.00723359	-0.102097	-0.0343295	0.0396481	-0.0452388	0.0162695	-0.0135971	-0.0568661	0.0943582	0.00250676
P08243	ASNS_HUMAN	ASNS TS11	0.0734765	0.142844	0.0205951	0.0491992	0.0252513	0.326522	0.00773429	0.12358	0.00751507	0.0598708	0.12666	0.0367518	0.0588757	0.181391	0.0202214	0.0539942	0.0294926	0.240164	0.00550817	0.0699144	0.0072594	0.0666806	0.206542	0.0599563	-0.198714	0.269859	-0.0181413	0.0974598	0.167964	-0.264479	-0.287825	-0.434259	-0.0340208	0.113742	0.63068	0.631384
P08263	GSTA1_HUMAN	GSTA1	0.0476379	0.429903	0.0131123	0.0545917	0.0271235	0.0962671	0.00463393	0.0182045	0.00710803	0.0338607	0.186303	0.0812537	0.0455004	0.402573	0.0130377	0.0531732	0.0314065	0.0994408	0.00539917	0.0233523	0.00720474	0.0336986	0.20737	0.0778442	-0.0448706	-0.0635737	-0.00568659	-0.0259852	0.157906	0.032967	0.16514	0.282773	0.0136059	-0.00478914	0.113077	-0.0419615
P08311	CATG_HUMAN	CTSG	0.0510958	0.159059	0.0130937	0.0345912	0.0157496	0.331938	0.0030849	0.0371436	0.00597366	0.0305155	0.286995	0.0307598	0.0428563	0.207123	0.013963	0.053818	0.0294911	0.178896	0.00401826	0.028953	0.00711448	0.0355666	0.30774	0.0904609	-0.161256	0.302181	0.0663894	0.555827	0.872497	-0.461058	0.302556	-0.220511	0.190974	0.165528	0.0722811	1.94088
P08319	ADH4_HUMAN	ADH4	0.0448219	0.246904	0.0148518	0.0662463	0.0328877	0.138361	0.00435137	0.0282748	0.00705225	0.0381327	0.262516	0.1156	0.0434332	0.230349	0.0148462	0.060189	0.0334911	0.142156	0.004453	0.0287456	0.00700129	0.0361295	0.281393	0.117814	-0.0309815	-0.0670511	-0.000375395	-0.0914365	0.0183485	0.0274253	0.0233546	0.0166519	-0.0072261	-0.0525332	0.0719076	0.0191486
P08473	NEP_HUMAN	MME EPN	0.0524669	0.204819	0.0170249	0.0680037	0.0444331	0.16034	0.00457639	0.0466667	0.00871961	0.03772	0.200679	0.15455	0.0551039	0.185617	0.0160699	0.0545919	0.0488607	0.223137	0.00451472	0.0363038	0.00765144	0.037915	0.220783	0.109451	0.0502593	-0.0937506	-0.0560911	-0.197221	0.0996443	0.391649	-0.0134746	-0.222061	-0.122502	0.00516967	0.100177	-0.291807
P08559	ODPA_HUMAN	PDHA1 PHE1A	0.0505599	0.21688	0.0162693	0.0658819	0.0376837	0.193587	0.00560132	0.0555301	0.00746176	0.046226	0.229255	0.0750639	0.0483247	0.205541	0.0162864	0.0612583	0.037712	0.194252	0.00551502	0.0502496	0.00740791	0.0435762	0.249724	0.0801521	-0.0442083	-0.0522801	0.00104751	-0.0701795	0.00075054	0.00343472	-0.0154069	-0.0950921	-0.00721674	-0.0573217	0.0892859	0.067784
P08571	CD14_HUMAN	CD14	0.0438956	0.241865	0.0146159	0.066625	0.0309208	0.138998	0.00419804	0.0265217	0.00683506	0.0386295	0.280898	0.105997	0.0420995	0.223111	0.0146695	0.0609075	0.0303761	0.141651	0.00423296	0.0259528	0.00667072	0.0358033	0.31198	0.102546	-0.0409168	-0.0775402	0.00366563	-0.0858161	-0.0176167	0.0190838	0.00831803	-0.0214469	-0.0240439	-0.073162	0.110652	-0.0325575
P08574	CY1_HUMAN	CYC1	0.0509929	0.230932	0.0154923	0.0532432	0.0436919	0.148091	0.00637749	0.130452	0.00768	0.0352444	0.218446	0.059357	0.0480695	0.221415	0.0166808	0.0526173	0.0450124	0.154661	0.00630585	0.0975454	0.00758485	0.0360928	0.242989	0.0710249	-0.05733	-0.0412104	0.0767176	-0.0117566	0.0302225	0.0443654	-0.011233	-0.252248	-0.0123895	0.0240709	0.112356	0.196571
P08575	PTPRC_HUMAN	PTPRC CD45	0.0579403	0.17855	0.0175038	0.0829448	0.0350698	0.0700105	0.00338921	0.0142284	0.00727322	0.0208803	0.121471	0.390739	0.0632684	0.188628	0.0183287	0.0751863	0.0399446	0.129459	0.00384568	0.0228329	0.00787126	0.0304688	0.18813	0.232036	0.0919575	0.0564479	0.0471216	-0.0935387	0.139002	0.84914	0.134685	0.604741	0.0822247	0.459213	0.548765	-0.406161
P08579	RU2B_HUMAN	SNRPB2	0.0539957	0.204872	0.0156278	0.0568274	0.0324755	0.231716	0.00479164	0.054325	0.00662374	0.0469598	0.234011	0.0577751	0.049279	0.204241	0.0152688	0.0533941	0.0332828	0.212896	0.00485634	0.0518245	0.00671893	0.0430025	0.25701	0.068225	-0.0873528	-0.00307751	-0.022972	-0.0604157	0.0248597	-0.081219	0.0135022	-0.0460285	0.0143707	-0.08427	0.0982853	0.180873
P08588	ADRB1_HUMAN	ADRB1 ADRB1R B1AR	0.0513913	0.223671	0.0198882	0.064537	0.0315332	0.17044	0.00361933	0.0275703	0.00751085	0.0408411	0.246236	0.112761	0.0478691	0.223473	0.0188918	0.0599925	0.0324464	0.162263	0.00395219	0.0279396	0.00730287	0.0393603	0.255949	0.12056	-0.068537	-0.000888113	-0.0500966	-0.0704167	0.0289618	-0.0479796	0.091967	0.0133968	-0.0276912	-0.0362586	0.0394483	0.0691646
P08621	RU17_HUMAN	SNRNP70 RNPU1Z RPU1 SNRP70 U1AP1	0.0521851	0.217276	0.015632	0.0582951	0.028408	0.218727	0.00423951	0.0422508	0.00640768	0.0487833	0.245429	0.0623663	0.0495568	0.207162	0.0154752	0.0550853	0.0295138	0.214199	0.00435532	0.0406515	0.00647843	0.0454676	0.263451	0.068604	-0.0503651	-0.0465487	-0.0100316	-0.0550616	0.0389248	-0.0207037	0.0273168	-0.0378518	0.0110424	-0.0679668	0.0734313	0.100018
P08631	HCK_HUMAN	HCK	0.0596194	0.217281	0.0186789	0.100374	0.0377308	0.0924005	0.00376592	0.0153339	0.00760358	0.0255331	0.142871	0.278809	0.0562633	0.233712	0.0186778	0.0773972	0.0336042	0.10821	0.00400008	0.0160997	0.00734746	0.0270051	0.160066	0.257617	-0.056293	0.075623	-6.37704e-05	-0.228909	-0.10937	0.171093	0.0621803	0.0499429	-0.0336845	0.0576509	0.120359	-0.0760081
P08648	ITA5_HUMAN	ITGA5 FNRA	0.0577775	0.202256	0.0180001	0.0980926	0.0686753	0.0947331	0.00461004	0.0193056	0.00913436	0.0282003	0.137805	0.26141	0.055512	0.200415	0.0189875	0.0812739	0.0635239	0.0865989	0.00487236	0.0182171	0.00886238	0.0308002	0.126616	0.304321	-0.0392105	-0.00910258	0.054856	-0.171457	-0.0750119	-0.0858644	0.0569028	-0.0563798	-0.0297746	0.0921917	-0.0811995	0.164154
P08651	NFIC_HUMAN	NFIC NFI	0.0492218	0.203993	0.0143874	0.0599203	0.0242536	0.226142	0.00352125	0.0293119	0.00590435	0.0656542	0.257215	0.0604756	0.047106	0.192759	0.0143108	0.0554884	0.0247105	0.222128	0.00368769	0.0294498	0.00594001	0.0574114	0.282598	0.0644103	-0.0429862	-0.0550663	-0.00532797	-0.0739624	0.0188383	-0.0177533	0.0472679	0.0047029	0.00603929	-0.125548	0.0986858	0.0650627
P08670	VIME_HUMAN	VIM	0.0490211	0.226784	0.0163664	0.0652552	0.032154	0.183739	0.0048116	0.0356151	0.00713653	0.0488613	0.239359	0.0908968	0.0472742	0.213052	0.0165977	0.0595438	0.03231	0.182268	0.00484303	0.036488	0.00706688	0.0454222	0.259762	0.0953734	-0.0356356	-0.0605519	0.0141345	-0.0875246	0.00485376	-0.00800995	0.00653086	0.0245106	-0.0097607	-0.070385	0.0852384	0.04925
P08727	K1C19_HUMAN	KRT19	0.0495829	0.232092	0.0165036	0.0716287	0.0223916	0.168499	0.00450501	0.0308963	0.00992194	0.0855767	0.228555	0.0798473	0.0474961	0.219121	0.0167478	0.0695692	0.0250958	0.174531	0.00433245	0.030175	0.00786733	0.0709101	0.245046	0.0891079	-0.0420874	-0.0558843	0.0147937	-0.0287516	0.120771	0.0357975	-0.0383052	-0.0233457	-0.207077	-0.171386	0.0721523	0.115979
P08729	K2C7_HUMAN	KRT7 SCL	0.0740256	0.169812	0.0194522	0.0521659	0.0274322	0.244465	0.00399753	0.0508801	0.00727974	0.130263	0.173875	0.0463526	0.0649569	0.170095	0.0205299	0.0509046	0.0297627	0.257138	0.00404948	0.0488169	0.00710707	0.0792172	0.210529	0.0568932	-0.122508	0.00166835	0.0554063	-0.0241772	0.0849527	0.0518398	0.0129948	-0.0405502	-0.0237197	-0.391866	0.210809	0.2274
P08754	GNAI3_HUMAN	GNAI3	0.0476451	0.277271	0.0189943	0.0596568	0.0304669	0.105391	0.00399957	0.0150258	0.00705302	0.0335906	0.201735	0.19917	0.04616	0.230907	0.0176388	0.0501685	0.0302215	0.104175	0.00447399	0.0144502	0.00687699	0.0287989	0.198135	0.267994	-0.0311692	-0.167215	-0.0713614	-0.159048	-0.00805418	-0.0115389	0.118619	-0.0383044	-0.024959	-0.14265	-0.0178479	0.345552
P08779	K1C16_HUMAN	KRT16 KRT16A	0.0526004	0.216872	0.0172582	0.0680935	0.0339023	0.202368	0.00476461	0.0397542	0.00732405	0.0493535	0.220995	0.0867138	0.0504478	0.20318	0.0169213	0.0636095	0.0338485	0.20597	0.00475016	0.0397916	0.00718269	0.0469935	0.242458	0.0848465	-0.0409238	-0.0631348	-0.0195204	-0.0658494	-0.00158811	0.0177993	-0.0030325	0.000939866	-0.0193017	-0.0478183	0.0971204	-0.0215336
P08833	IBP1_HUMAN	IGFBP1 IBP1	0.0440973	0.236742	0.0139103	0.0610156	0.0285037	0.141068	0.00397465	0.0247461	0.00656121	0.0380613	0.304234	0.0970851	0.0426159	0.221357	0.0139125	0.056962	0.0299224	0.144961	0.00415804	0.0255681	0.00657294	0.0368787	0.316132	0.100959	-0.0335936	-0.0649872	0.000162152	-0.0664364	0.0497737	0.0275933	0.0461391	0.0332152	0.00178777	-0.0310713	0.0391082	0.0399055
P08865	RSSA_HUMAN	RPSA LAMBR LAMR1	0.0523386	0.213114	0.0158527	0.0614382	0.0318254	0.215237	0.00443517	0.0409103	0.00669174	0.0485946	0.238965	0.0705976	0.0493073	0.204576	0.0157729	0.0571463	0.0318734	0.210734	0.004552	0.0390309	0.00674121	0.0454392	0.258529	0.0762969	-0.0579165	-0.0400598	-0.00503045	-0.0698582	0.00150635	-0.0209174	0.0263416	-0.0459412	0.00739286	-0.0649328	0.0818688	0.0807291
P08F94	PKHD1_HUMAN	PKHD1 FCYT TIGM1	0.133169	0.0568609	0.0225364	0.402699	0.195348	0.0511329	0.0105219	0.0284207	0.0101964	0.0206154	0.0365514	0.0319474	0.131016	0.0577695	0.0227077	0.409809	0.181532	0.0551342	0.0107378	0.0289743	0.0104481	0.0202268	0.040335	0.0313092	-0.0161683	0.0159791	0.00760415	0.0176562	-0.070726	0.078253	0.020518	0.0194789	0.024678	-0.0188489	0.103515	-0.0199765
P09001	RM03_HUMAN	MRPL3 MRL3 RPML3	0.0466346	0.166565	0.0115733	0.035142	0.0252129	0.122	0.00684613	0.338071	0.00672898	0.0278267	0.164166	0.049233	0.0491487	0.182149	0.0133703	0.0404972	0.0291228	0.148112	0.00612174	0.215863	0.00702615	0.0313408	0.215567	0.0616801	0.0539118	0.0935661	0.15527	0.152387	0.155074	0.214034	-0.10581	-0.361486	0.0441627	0.126287	0.313102	0.252819
P09016	HXD4_HUMAN	HOXD4 HOX4B	0.0476019	0.196619	0.0130235	0.0680199	0.0201879	0.191386	0.00328296	0.0181056	0.00566843	0.0440839	0.332551	0.0594705	0.0491539	0.184115	0.0139978	0.0608523	0.0247144	0.209681	0.00338046	0.0215796	0.00577606	0.0413457	0.321775	0.0636284	0.0326048	-0.0635946	0.0748103	-0.105374	0.224221	0.0955934	0.0297006	0.191875	0.0189881	-0.0621137	-0.0324028	0.0699158
P09017	HXC4_HUMAN	HOXC4 HOX3E	0.0658162	0.199456	0.0193969	0.147759	0.155994	0.107494	0.00723107	0.0130474	0.0082397	0.0245655	0.167545	0.0834554	0.0555203	0.223306	0.0155907	0.123268	0.127007	0.103148	0.00557342	0.0167489	0.00758046	0.0223938	0.199972	0.0998914	-0.156434	0.119572	-0.19623	-0.165751	-0.185823	-0.0404244	-0.229241	0.283694	-0.0800085	-0.0884026	0.193546	0.196943
P09067	HXB5_HUMAN	HOXB5 HOX2A	0.0488755	0.105367	0.0304009	0.0626855	0.0272363	0.0334687	0.00252861	0.0076401	0.00655678	0.0113381	0.0495056	0.614397	0.056041	0.111174	0.0320675	0.0620765	0.0293168	0.0526238	0.0028609	0.0102225	0.00673052	0.0144021	0.0733791	0.549105	0.146606	0.0551118	0.0548189	-0.00971593	0.0763888	0.572327	0.131415	0.338009	0.0264984	0.270236	0.482238	-0.106269
P09086	PO2F2_HUMAN	POU2F2 OCT2 OTF2	0.0529143	0.174752	0.0138975	0.0427162	0.0173917	0.286528	0.00247413	0.0160208	0.00471625	0.0394949	0.315457	0.0336368	0.0508972	0.17311	0.0126968	0.0411391	0.0170075	0.283209	0.00285203	0.0159886	0.00487808	0.0403979	0.321018	0.0368066	-0.0381197	-0.00939949	-0.0863986	-0.0369201	-0.0220951	-0.0115859	0.152744	-0.00200909	0.0343151	0.0228651	0.0176284	0.0942359
P09104	ENOG_HUMAN	ENO2	0.0666023	0.186233	0.0182835	0.0608943	0.0306319	0.250468	0.00468587	0.0570496	0.0258048	0.05081	0.186403	0.0621332	0.0799857	0.176868	0.0183686	0.061285	0.0321439	0.214502	0.00467123	0.0447359	0.0711102	0.0534227	0.180085	0.0628225	0.200944	-0.0502901	0.00465529	0.00641709	0.0493595	-0.143596	-0.00312325	-0.215842	1.7557	0.0514212	-0.0338959	0.0110941
P09110	THIK_HUMAN	ACAA1 ACAA PTHIO	0.0439681	0.404651	0.0118291	0.0894731	0.0206692	0.07419	0.0175825	0.0174821	0.00650205	0.0350354	0.205927	0.07269	0.0454766	0.289148	0.0134459	0.0603262	0.0446376	0.132794	0.0123837	0.0221064	0.00767096	0.0532949	0.225879	0.0928378	0.0343088	-0.28544	0.136682	-0.325762	1.15962	0.789913	-0.295681	0.264518	0.179777	0.521172	0.096885	0.277174
P09132	SRP19_HUMAN	SRP19	0.0693885	0.195657	0.0179224	0.0531725	0.0320249	0.270886	0.00423917	0.0471606	0.00618775	0.0507553	0.199524	0.0530817	0.0603514	0.190964	0.0163556	0.0524326	0.0332383	0.25708	0.0043938	0.0476587	0.00640749	0.0484143	0.227262	0.0554416	-0.130239	-0.0239848	-0.0874195	-0.0139149	0.0378897	-0.0509676	0.0364759	0.0105624	0.0355117	-0.0461225	0.139021	0.0444589
P09172	DOPO_HUMAN	DBH	0.0448219	0.246904	0.0148518	0.0662463	0.0328877	0.138361	0.00435137	0.0282748	0.00705225	0.0381327	0.262516	0.1156	0.0434332	0.230349	0.0148462	0.060189	0.0334911	0.142156	0.004453	0.0287456	0.00700129	0.0361295	0.281393	0.117814	-0.0309815	-0.0670511	-0.000375395	-0.0914365	0.0183485	0.0274253	0.0233546	0.0166519	-0.0072261	-0.0525332	0.0719076	0.0191486
P09210	GSTA2_HUMAN	GSTA2 GST2	0.0448219	0.246904	0.0148518	0.0662463	0.0328877	0.138361	0.00435137	0.0282748	0.00705225	0.0381327	0.262516	0.1156	0.0434332	0.230349	0.0148462	0.060189	0.0334911	0.142156	0.004453	0.0287456	0.00700129	0.0361295	0.281393	0.117814	-0.0309815	-0.0670511	-0.000375395	-0.0914365	0.0183485	0.0274253	0.0233546	0.0166519	-0.0072261	-0.0525332	0.0719076	0.0191486
P09211	GSTP1_HUMAN	GSTP1 FAEES3 GST3	0.0583721	0.197532	0.0171869	0.070341	0.0340922	0.215298	0.00610666	0.040486	0.0223029	0.0552591	0.217637	0.0653861	0.0523392	0.188543	0.0156265	0.0604903	0.0332268	0.211773	0.00542924	0.0447208	0.0153443	0.0478643	0.255421	0.0692214	-0.103354	-0.045505	-0.0907916	-0.140042	-0.0253851	-0.0163743	-0.110931	0.104599	-0.312001	-0.13382	0.173611	0.0586558
P09327	VILI_HUMAN	VIL1 VIL	0.059578	0.205659	0.017825	0.0802582	0.104577	0.159121	0.0117389	0.0270711	0.00996723	0.045508	0.202186	0.0765113	0.0649191	0.197375	0.0185988	0.0503652	0.0734124	0.267765	0.0056378	0.0289407	0.0079077	0.0415051	0.185075	0.0584979	0.0896484	-0.0402794	0.043407	-0.37246	-0.298003	0.682782	-0.519734	0.0690632	-0.206631	-0.0879611	-0.0846311	-0.235434
P09429	HMGB1_HUMAN	HMGB1 HMG1	0.0491686	0.230925	0.0153898	0.0631753	0.0279739	0.193444	0.00421029	0.0302423	0.00652208	0.0472859	0.256969	0.0746948	0.0465463	0.209491	0.0151745	0.0592153	0.0293758	0.199375	0.00413726	0.0289008	0.0065226	0.0443226	0.277586	0.0793539	-0.0533333	-0.0928165	-0.0139889	-0.062682	0.0501137	0.0306596	-0.0173454	-0.0443604	7.93426e-05	-0.062669	0.0802304	0.0623753
P09455	RET1_HUMAN	RBP1 CRBP1	0.0761465	0.194688	0.0127283	0.0840621	0.0166116	0.185315	0.00450607	0.0181894	0.0990905	0.0485624	0.202609	0.0574907	0.0470545	0.15546	0.00989689	0.0495202	0.010913	0.334734	0.0027978	0.0293437	0.0207857	0.0414588	0.252407	0.0456275	-0.382052	-0.201492	-0.222449	-0.41091	-0.343049	0.806297	-0.379104	0.61323	-0.790235	-0.146279	0.245786	-0.20635
P09488	GSTM1_HUMAN	GSTM1 GST1	0.0445551	0.366913	0.0130463	0.0543047	0.0248201	0.113056	0.00398512	0.0220453	0.00622606	0.0297078	0.236412	0.084929	0.0427587	0.378998	0.0122394	0.0417016	0.0202438	0.118635	0.0035329	0.0176427	0.00593562	0.0254109	0.275968	0.0569332	-0.040319	0.0329375	-0.0618538	-0.232082	-0.184378	0.0493505	-0.113477	-0.199707	-0.0466498	-0.144639	0.167319	-0.329638
P09493	TPM1_HUMAN	TPM1 C15orf13 TMSA	0.0512075	0.224349	0.0239061	0.0758556	0.0344299	0.168584	0.00621431	0.0393524	0.0076625	0.0529022	0.213285	0.102251	0.0500327	0.218735	0.0239251	0.0688638	0.0348082	0.166389	0.00518158	0.0351356	0.00769097	0.0487397	0.227259	0.113239	-0.0229415	-0.0250227	0.000793744	-0.0921728	0.0109871	-0.0130208	-0.166186	-0.107154	0.00371537	-0.0786839	0.0655163	0.107463
P09497	CLCB_HUMAN	CLTB	0.0550592	0.225751	0.0303882	0.094283	0.0339104	0.148432	0.00429861	0.0257216	0.0113428	0.0493896	0.184063	0.137361	0.0513901	0.215736	0.0253067	0.0774373	0.0343727	0.159565	0.00436647	0.0288596	0.00979701	0.0478411	0.215864	0.129463	-0.0666393	-0.044363	-0.167217	-0.178672	0.0136339	0.075009	0.0157858	0.122002	-0.136281	-0.0313524	0.172774	-0.0574965
P09525	ANXA4_HUMAN	ANXA4 ANX4	0.0443376	0.277365	0.0150587	0.0620564	0.0302333	0.139368	0.00524835	0.0249767	0.00669547	0.0373341	0.248477	0.10885	0.0448274	0.238753	0.0152003	0.0581408	0.0340411	0.157327	0.00675123	0.0289948	0.00699581	0.0370841	0.26494	0.106944	0.0110466	-0.139208	0.00939932	-0.0630965	0.125946	0.128858	0.286354	0.160874	0.0448568	-0.00669469	0.0662577	-0.0175087
P09543	CN37_HUMAN	CNP	0.0518245	0.227704	0.0181708	0.0740376	0.0345639	0.189889	0.00464912	0.0400173	0.00725293	0.0477998	0.216585	0.0875062	0.0510742	0.203966	0.0172029	0.062382	0.0368811	0.208074	0.0046209	0.0422669	0.00718994	0.0474297	0.238687	0.0802263	-0.0144784	-0.104249	-0.0532675	-0.157429	0.0670417	0.0957666	-0.00607002	0.0562163	-0.00868426	-0.00774242	0.102043	-0.0831931
P09601	HMOX1_HUMAN	HMOX1 HO HO1	0.0448103	0.21875	0.0137793	0.064796	0.12208	0.080623	0.00697645	0.0164583	0.00815767	0.0215743	0.182418	0.219577	0.044339	0.18882	0.0146772	0.0635922	0.120803	0.0814779	0.0060377	0.0178747	0.00824714	0.0207642	0.184448	0.248918	-0.0105179	-0.136821	0.0651662	-0.0185788	-0.0104651	0.0106037	-0.13456	0.0860605	0.0109672	-0.0375469	0.0111327	0.133627
P09619	PGFRB_HUMAN	PDGFRB PDGFR PDGFR1	0.0552233	0.205126	0.0186902	0.0918529	0.0478345	0.103721	0.0040929	0.0192634	0.00850342	0.0294829	0.151057	0.265153	0.0528366	0.199857	0.0180153	0.0787731	0.0411075	0.116563	0.00428829	0.0210213	0.0083701	0.0303108	0.188024	0.240833	-0.0432196	-0.025685	-0.0361075	-0.142399	-0.140631	0.123813	0.0477375	0.0912548	-0.0156783	0.0280812	0.244724	-0.0917211
P09622	DLDH_HUMAN	DLD GCSL LAD PHE3	0.0498867	0.220437	0.0156526	0.0626873	0.034494	0.196464	0.00792058	0.0556917	0.0073036	0.0473676	0.231837	0.0702578	0.047834	0.211502	0.0156473	0.0583916	0.0337613	0.194559	0.00611793	0.0495033	0.00717158	0.045394	0.253257	0.076861	-0.0411463	-0.0405323	-0.000337556	-0.0685267	-0.0212419	-0.00969769	-0.227591	-0.111119	-0.0180759	-0.0416674	0.0923928	0.0939846
[truncated: 5,451 more rows]

## Sheet: Table  S2
Table S2 - A comprehensive list of mislocalization scores for breast cancer
Uniprot AC	Uniprit ID	Gene names	Normal state												Cancer state												Relative change
[truncated: 6,466 more rows]

## Sheet: Table S3
Table S3 - A comprehensive list of mislocalization scores for hepatitis
[truncated: 6,467 more rows]

[truncated: 42 more sheets: Table S4, Table S5, Table S6, Table S7, Table S8, Table S9, Table S10, Table S11, Table S12, Table S13, Table S14, Table S15, Table S16, Table S17, Table S18, Table S19, Table S20, Table S21, Table S22, Table S23 …]
